# Supplementary material for: Using cancer profiles to identify synthetic lethal therapeutic targets and predictive biomarkers in cancer gene dependency data
Source: Bioinformatics. 2026 May 27;42(6):btag337. doi: 10.1093/bioinformatics/btag337 (PMC13281939; doi:10.1093/bioinformatics/btag337)
Supplement: btag337_Supplementary_Data [file btag337_supplementary_data.zip]

Archive with 3 entries (3 files):
- SupplementaryData.docx
- Supplementary Database 1.tsv
- Supplementary Database 2.tsv
