# Supplementary material for: Using cancer profiles to identify synthetic lethal therapeutic targets and predictive biomarkers in cancer gene dependency data
Source: Bioinformatics. 2026 May 27;42(6):btag337. doi: 10.1093/bioinformatics/btag337 (PMC13281939; doi:10.1093/bioinformatics/btag337)
Supplement: btag337_Supplementary_Data [file btag337_supplementary_data.zip › Supplementary Database 1.tsv]

GeneA	GeneB	p
CTNNB1	APC	2.63092623817704E-28
VPS4A	C18orf54	2.09348984834124E-21
VPS4A	GRP	1.27098510279766E-19
VPS4A	DYNAP	4.81082925326569E-19
VPS4A	CDH20	5.1254984003189E-19
VPS4A	RAX	5.33593976204991E-19
VPS4A	RAB27B	1.03946412551716E-18
VPS4A	RNF152	1.11310131010336E-18
VPS4A	SERPINB12	1.23758987509114E-18
VPS4A	CCBE1	1.29126082901861E-18
VPS4A	CXXC1	1.47994087306454E-18
VPS4A	TXNL1	1.90374174223151E-18
VPS4A	BOD1L2	1.96518626453992E-18
WRN	KMT2D	2.20337386617265E-18
VPS4A	STARD6	2.48569181368534E-18
VPS4A	SERPINB10	5.33301684165575E-18
VPS4A	CPLX4	5.40691086225409E-18
VPS4A	PMAIP1	5.4096777749016E-18
VPS4A	FECH	5.46280584633849E-18
VPS4A	ST8SIA3	5.6886393929095E-18
VPS4A	ACAA2	6.472655016789E-18
WRN	ARID1A	8.19688201600304E-18
VPS4A	CCDC68	8.75978101683038E-18
VPS4A	MBD2	1.13632751009223E-17
VPS4A	POLI	1.2387301986575E-17
VPS4A	KDSR	1.25604782662832E-17
VPS4A	LMAN1	1.3893432265499E-17
VPS4A	SERPINB3	1.69976726345904E-17
VPS4A	C18orf32	2.33264296230469E-17
VPS4A	TNFRSF11A	2.44636531872777E-17
VPS4A	SMAD4	2.56744154836743E-17
VPS4A	NEDD4L	2.83108450212807E-17
VPS4A	SERPINB5	2.91079036818968E-17
VPS4A	VPS4B	3.02463181267846E-17
VPS4A	ZNF532	3.83755556617777E-17
VPS4A	BCL2	4.49368489773674E-17
VPS4A	SERPINB2	4.5489016871712E-17
VPS4A	SERPINB8	1.02715094540504E-16
VPS4A	MALT1	1.04127386456614E-16
VPS4A	SERPINB7	1.11730526475841E-16
TCF7L2	APC	1.1755055206964E-16
VPS4A	ZCCHC2	1.24657955741135E-16
VPS4A	TCF4	1.62723600598694E-16
VPS4A	SERPINB4	1.70959164583508E-16
VPS4A	MRO	1.80818951848386E-16
VPS4A	DCC	2.49812434880417E-16
VPS4A	MAPK4	2.86070530591804E-16
VPS4A	PHLPP1	2.88724554900003E-16
VPS4A	LIPG	3.60343832161207E-16
VPS4A	TMX3	4.17998125663707E-16
VPS4A	ATP8B1	4.18398175167912E-16
E2F3	RB1	5.32275923497127E-16
VPS4A	CNDP1	6.56833700089443E-16
VPS4A	ZADH2	6.91212593488128E-16
VPS4A	CNDP2	6.99839106360756E-16
VPS4A	CDH19	8.47732285274145E-16
VPS4A	ELAC1	9.87091990476506E-16
VPS4A	CDH7	1.16728593959248E-15
VPS4A	DOK6	1.26059214100214E-15
VPS4A	DSEL	1.33905710011341E-15
VPS4A	CBLN2	1.50167246329338E-15
VPS4A	PIGN	2.0554230362216E-15
VPS4A	TSHZ1	2.1535816436792E-15
VPS4A	PARD6G	2.24461068753723E-15
VPS4A	FBXO15	2.36865349915378E-15
VPS4A	HSBP1L1	2.41783908338628E-15
VPS4A	GALR1	2.53012146514809E-15
VPS4A	SOCS6	2.72750289238034E-15
VPS4A	MBP	2.81572123389538E-15
VPS4A	MBD1	2.95457624857926E-15
VPS4A	KCNG2	2.9782690715501E-15
VPS4A	RBFA	3.98860916937904E-15
VPS4A	ME2	4.15573268535654E-15
VPS4A	NETO1	4.34142662723581E-15
VPS4A	CTIF	4.79267980298745E-15
VPS4A	SMIM21	4.92491511246567E-15
VPS4A	TIMM21	4.93104906357295E-15
VPS4A	SMAD2	5.67146858085318E-15
VPS4A	DYM	8.19167026246875E-15
VPS4A	CD226	8.4432239986525E-15
VPS4A	MYO5B	8.63097234385563E-15
VPS4A	NFATC1	9.49552194510074E-15
ARID1B	ARID1A	9.67048709687737E-15
VPS4A	CCDC102B	3.71692734054591E-14
VPS4A	ADNP2	3.99519469076215E-14
VPS4A	C18orf63	1.10858754563442E-13
VPS4A	ST8SIA5	1.28611253885481E-13
VPS4A	SALL3	1.63857690028416E-13
VPS4A	ZNF236	2.09735974108982E-13
VPS4A	RNF165	2.79206553953369E-13
VPS4A	HDHD2	4.83850011509355E-13
VPS4A	ALPK2	5.68802373652086E-13
VPS4A	PIAS2	2.33766722605982E-12
VPS4A	SKOR2	2.54883404029544E-12
VPS4A	KATNAL2	4.83897090938571E-12
WRN	FSIP2	5.40725288359643E-12
VPS4A	ATP9B	7.83900713784128E-12
VPS4A	ZBTB7C	8.55673504803234E-12
SKP2	RB1	9.32946178173631E-12
HBS1L	FOCAD	1.54322042375836E-11
VPS4A	RTTN	2.63810438216472E-11
WRN	TTN	4.68923794661315E-11
HBS1L	KLHL9	1.5666189672031E-10
VPS4A	EPG5	1.65280459208526E-10
HBS1L	IFNB1	1.66468718828738E-10
HBS1L	IFNA4	1.8948982389461E-10
KRAS	SMAD4	2.38984362818809E-10
VPS4A	LOXHD1	2.65553261586082E-10
HBS1L	IFNA14	3.22115355116054E-10
HBS1L	IFNA10	3.7740628915789E-10
HBS1L	IFNA2	5.22095943671142E-10
HBS1L	IFNA8	1.01655404472205E-09
WRN	DST	1.17737242414346E-09
EGFR	FAT1	1.9592749783037E-09
VPS4A	SETBP1	2.80464510640986E-09
HBS1L	IFNE	3.47845618274428E-09
CDX2	APC	6.26642660495297E-09
WRN	PTEN	9.9855317324362E-09
CREBBP	EP300	1.14933174913199E-08
WRN	TNRC6B	1.27657809259137E-08
VRK1	CDKN2A	1.62772562156848E-08
STX4	SMAD4	2.46808484665403E-08
VPS4A	SYT4	3.2967465534542E-08
KRAS	MBD2	3.39499362535122E-08
ZNF236	PARD6G	6.5959170418816E-08
ZNF236	GALR1	7.67160521123705E-08
ZNF236	MBP	8.41064147527537E-08
ARHGEF7	SMAD4	8.750165413171E-08
EGFR	SMAD4	1.10221875015479E-07
HSPA13	CCDC102B	1.36500348681795E-07
KRAS	DCC	1.42318578740842E-07
ITGB1	KCNG2	1.46817143814527E-07
ITGB1	HSBP1L1	1.48096861476734E-07
WRN	KMT2C	1.71082568909682E-07
WRN	SYNE1	1.89964082690728E-07
POLR3D	ANGPT2	1.91926251197711E-07
ITGB1	RBFA	1.96870400721858E-07
VPS4B	SMAD4	1.99024565495544E-07
KRAS	POLI	2.34069831919921E-07
KRAS	STARD6	2.36222791549088E-07
POLR3D	MCPH1	2.94280324400448E-07
KRAS	C18orf54	2.97069563303513E-07
ZNF236	HSBP1L1	3.16601031797469E-07
KRAS	CTIF	3.24029180865179E-07
ITGB1	PARD6G	3.31980978637205E-07
ZNF236	KCNG2	3.80557856637412E-07
HSPA13	TMX3	3.87295684103198E-07
HSPA13	HSBP1L1	4.09033493600165E-07
ZNF236	RBFA	4.33072846875794E-07
ITGB1	FBXO15	4.48920793155894E-07
HSPA13	KCNG2	4.69062616375723E-07
ITGB1	ZADH2	4.73505681381194E-07
UBE2Z	APC	4.8881140569778E-07
HSPA13	RBFA	5.22733537893556E-07
KRAS	CXXC1	5.45066656498893E-07
HSPA13	NETO1	5.45760228636143E-07
HSPA13	CDH19	5.47727592740332E-07
VPS4A	ASXL3	5.6770452892754E-07
ITGB1	ADNP2	6.3758411011206E-07
KRAS	HDHD2	6.43514203537999E-07
HSPA13	DOK6	6.47014731869279E-07
ASH2L	CSMD1	6.8160302403237E-07
ZNF236	SALL3	6.86152723034519E-07
WRN	EP300	6.89159761298702E-07
ITGB1	MBP	7.02284972577941E-07
ITGB1	C18orf63	7.06724890536451E-07
DOCK5	SMAD4	7.11727065256407E-07
ITGB1	GALR1	7.2996623926382E-07
NCKAP1	SMAD4	7.34404796885208E-07
NFE2L2	CDKN2B	7.4033746012998E-07
VPS4A	CCDC178	7.51009724329009E-07
ITGB1	TIMM21	7.71028670663772E-07
VRK1	MTAP	7.74795033134555E-07
FLII	SMAD4	7.7590347380189E-07
ITGB1	NFATC1	7.89220037485022E-07
HSPA13	TSHZ1	7.92755348159169E-07
ITGB1	CNDP1	8.07577688108745E-07
ITGB1	CNDP2	8.19017687867337E-07
KRAS	RAB27B	8.30817377566167E-07
KRAS	LMAN1	8.32670506696043E-07
WRN	PCLO	8.68125470333435E-07
HSPA13	PARD6G	9.19931378464976E-07
KRAS	ELAC1	1.02048260341799E-06
MBTPS1	CDKN2A	1.02637498453935E-06
ZC3H13	SETBP1	1.0436308687112E-06
UQCRC1	KMT2D	1.05071376394569E-06
ITGB1	TSHZ1	1.08536150087519E-06
KRAS	SMAD2	1.08678271829952E-06
KRAS	SETBP1	1.08830392376464E-06
CXXC1	NFATC1	1.09446002232859E-06
HSPA13	SMIM21	1.12969569228613E-06
HSPA13	ZADH2	1.16328502935631E-06
VRK1	CDKN2B	1.19558141505294E-06
ZNF236	NFATC1	1.20867053675261E-06
ZNF236	TSHZ1	1.21431078469617E-06
KRAS	PIAS2	1.24800668196441E-06
KRAS	LIPG	1.26698984955895E-06
HSPA13	ADNP2	1.26767513116036E-06
SLC39A10	SMAD4	1.45648020729397E-06
KRAS	DYNAP	1.49287355178722E-06
HSPA13	SERPINB3	1.51157305662891E-06
ZNF236	ZNF236	1.520852098666E-06
HSPA13	FBXO15	1.54453772365777E-06
ADAR	SMAD4	1.56911366665924E-06
HSPA13	NFATC1	1.58096552741134E-06
FOSL1	ACAA2	1.58731762195275E-06
WRN	AKAP9	1.60875598871067E-06
ZNF236	ADNP2	1.62857055980051E-06
RAB6A	SMAD4	1.64970452866148E-06
ZZZ3	RB1	1.65946685700716E-06
HSPA13	SMAD4	1.67564987588402E-06
ITGB1	SMIM21	1.68024041648644E-06
FOSL1	SMAD4	1.77138599861224E-06
HSPA13	SOCS6	1.79921597179628E-06
HSPA13	SERPINB10	1.80188304302578E-06
ZNF236	BCL2	1.83493859407897E-06
ZNF236	FBXO15	1.84925418470565E-06
KRAS	SYT4	1.98864567964737E-06
HSPA13	SERPINB8	2.0546212561125E-06
MRPS10	FSIP2	2.07210449213215E-06
YEATS2	RB1	2.10326792013229E-06
ZNF236	SMIM21	2.12025270642013E-06
HSPA13	SALL3	2.14981097717205E-06
SCYL1	GRP	2.18348173732852E-06
HSPA13	TIMM21	2.1908784100887E-06
KRAS	SKOR2	2.222412817725E-06
HSPA13	CNDP1	2.27558464483886E-06
HSPA13	CNDP2	2.28823667113065E-06
KRAS	C18orf32	2.47835238537875E-06
HSPA13	CDH7	2.57542262379945E-06
RAB6A	ZNF236	2.6791611765845E-06
HSPA13	CBLN2	2.68105344911402E-06
FOSL1	C18orf32	2.87981189011263E-06
CXXC1	CCBE1	2.88819012626327E-06
CCNE1	RB1	2.89560162082294E-06
UBA6	SMAD4	2.94510506055069E-06
ZNF236	TIMM21	2.94537780457333E-06
ZNF236	CNDP2	3.03108694842446E-06
HSPA13	VPS4B	3.06840721724912E-06
HSPA13	CDH20	3.08492397950602E-06
HSPA13	DSEL	3.08492397950602E-06
ZNF236	CNDP1	3.25356460282868E-06
STX4	ELAC1	3.26270204690351E-06
HSPA13	FAT1	3.2733449667474E-06
HSPA13	TNFRSF11A	3.2837417416868E-06
KRAS	TXNL1	3.33523837961049E-06
WRN	FHOD3	3.47970133838368E-06
CXXC1	NEDD4L	3.50148441714342E-06
KRAS	MAPK4	3.52323675400826E-06
KRAS	MRO	3.60104907945018E-06
KRAS	DYM	3.61935691014326E-06
POLR3D	C8orf58	3.64169263698027E-06
CXXC1	CDH20	3.73447154609609E-06
KRAS	ACAA2	3.82356209129098E-06
KRAS	EPG5	3.8524127754461E-06
KLF5	APC	3.95275112545528E-06
ZNF236	ZADH2	3.96054098437737E-06
ID1	SMAD4	3.97163737594772E-06
ITGB1	SALL3	4.00094004062331E-06
ZNF236	SERPINB10	4.07351021212895E-06
HSPA13	BCL2	4.11675658554835E-06
ITGB1	CXXC1	4.16010900700335E-06
KRAS	ST8SIA5	4.19634540313238E-06
SCYL1	STARD6	4.20891087314544E-06
FOSL1	LIPG	4.20891300802391E-06
ZNF236	TNFRSF11A	4.24678553862306E-06
SCYL1	CD226	4.30411920963804E-06
KRAS	CCDC68	4.34044225273031E-06
KRAS	KATNAL2	4.36411768416629E-06
CXXC1	CXXC1	4.36885079449202E-06
HSPA13	RNF152	4.40814565955117E-06
ARHGEF7	ELAC1	4.53945151143742E-06
HSPA13	ZCCHC2	4.58120750473546E-06
CXXC1	ATP8B1	4.60033728711989E-06
ITGB1	ELAC1	4.73959497078768E-06
HSPA13	KDSR	4.86721949372883E-06
HSPA13	SERPINB12	4.90110255596942E-06
CDH1	APC	4.99799468192844E-06
ITGB1	SMAD4	5.02257638595688E-06
CXXC1	PMAIP1	5.11927603117452E-06
CXXC1	CPLX4	5.15185952400494E-06
KRAS	ME2	5.26945377916283E-06
KRAS	MYO5B	5.35427677571663E-06
RAB6A	SERPINB12	5.55675260684466E-06
RAB6A	TSHZ1	5.6086611839826E-06
ITGB1	HDHD2	5.72145217808628E-06
CFLAR	SMAD4	5.73509997974794E-06
SNRPB2	C18orf32	5.80113777968801E-06
SCYL1	LIPG	5.81233461213374E-06
HSPA13	SERPINB5	5.92050630282939E-06
HSPA13	CD226	5.99583764111748E-06
ITGB1	ACAA2	6.04989800051254E-06
RAB6A	SERPINB2	6.14060048709166E-06
MRPL32	FSIP2	6.19743447946149E-06
FERMT2	PTEN	6.23106270450079E-06
FOSL1	ELAC1	6.38348832258381E-06
HSPA13	PHLPP1	6.55235214828695E-06
RAB6A	SERPINB10	6.59635631154406E-06
SCYL1	MBD1	6.59642104581335E-06
HSPA13	C18orf63	6.60251819476754E-06
RAB6A	MBP	6.72078220132283E-06
CXXC1	CCDC68	6.78121432691703E-06
ZNF236	ATP9B	6.84658783386644E-06
EXOC1	LONRF1	6.89614763208932E-06
SCYL1	ACAA2	7.02251558100629E-06
CXXC1	POLI	7.22411259402505E-06
SNRPB2	LIPG	7.22425132082294E-06
KRAS	TCF4	7.27759961855089E-06
WRN	HMCN1	7.34846043598465E-06
SNRPB2	PIGN	7.56968653829839E-06
CXXC1	RNF152	7.57134421075971E-06
ZNF236	RNF152	7.57479915337301E-06
HSPA13	MBP	7.71020157118713E-06
STX4	LIPG	7.76944280196331E-06
HSPA13	SERPINB2	7.84176369440974E-06
HSPA13	GALR1	7.95457766930643E-06
ZNF236	KDSR	7.96174933731508E-06
KRAS	RNF165	8.00197204581311E-06
KRAS	ATP8B1	8.02594159207309E-06
ZNF236	SERPINB12	8.06790550886831E-06
C18orf21	NFATC1	8.10087650405802E-06
GRHL2	TNKS	8.20920461068689E-06
ZNF236	PHLPP1	8.33699777334881E-06
HBS1L	MTAP	8.39862780347181E-06
HSPA13	ME2	8.575229039386E-06
NFE2L2	CDKN2A	8.60040597457057E-06
CCDC51	SMAD4	8.65982106895953E-06
HSPA13	MAPK4	8.76537045397774E-06
RAB6A	CNDP1	8.81787215597777E-06
ZNF236	ZCCHC2	8.83071431907864E-06
GMNN	HDHD2	8.86917467784231E-06
HSPA13	ELAC1	9.04362922512042E-06
ASH2L	ERICH1	9.05633542311082E-06
ARHGEF7	ME2	9.12311458890598E-06
POLR3D	FBXO25	9.48496800780073E-06
UBE2H	HDHD2	9.70242048352036E-06
RAB6A	CDH7	9.83162333236997E-06
HSPA13	SERPINB7	1.00454778516433E-05
ZNF236	SERPINB5	1.00492094889706E-05
ITGB1	SKOR2	1.00524151446333E-05
KRAS	BOD1L2	1.01561565571499E-05
WWTR1	CDKN2A	1.03445947369647E-05
TUBB4B	SMAD4	1.04793041264053E-05
TRNAU1AP	TTN	1.05335607510344E-05
ZNF236	ZNF532	1.06320895717825E-05
ITGB1	SOCS6	1.06415024444551E-05
DOCK5	ELAC1	1.07446617960366E-05
UBE2H	SKOR2	1.0799772508076E-05
ZNF236	SERPINB3	1.08240339593076E-05
VPS4A	FHOD3	1.09659915311484E-05
HSPA13	MRO	1.14292347249982E-05
HSPA13	SERPINB4	1.14379358075581E-05
ZNF236	C18orf63	1.14619366402818E-05
UBE2H	PARD6G	1.15703175417905E-05
SCYL1	NETO1	1.16091995582109E-05
C18orf21	TSHZ1	1.17502314531784E-05
ISL1	NF1	1.18804334940092E-05
SCYL1	DOK6	1.1933508717593E-05
MRPL32	ARID1A	1.20766199267457E-05
ZNF236	NEDD4L	1.23514401838773E-05
FOSL1	MRO	1.26525770351404E-05
CXXC1	C18orf54	1.26884571332406E-05
HSPA13	PIGN	1.2706664909217E-05
HSF1	BTNL3	1.29315274036518E-05
RAB6A	FBXO15	1.30090166453929E-05
SCYL1	RAX	1.31081996258981E-05
ITGB1	ME2	1.35485394044588E-05
SCYL1	TCF4	1.36355719490724E-05
FOSL1	CXXC1	1.36941337690612E-05
KRAS	ZBTB7C	1.37661654863637E-05
ARHGEF7	MRO	1.42829626586487E-05
ITGB1	DOK6	1.43577262380057E-05
HSPA13	CPLX4	1.4387962864823E-05
SNRPB2	CTIF	1.43940295392435E-05
FOSL1	HDHD2	1.44571140866537E-05
ITGB1	NETO1	1.4459656305463E-05
ZNF236	SERPINB2	1.47347322336681E-05
RAB6A	CBLN2	1.5332339384297E-05
ITGB1	KATNAL2	1.53551498669042E-05
FOXA1	TNKS	1.54453672671442E-05
KRAS	LOXHD1	1.56184927729387E-05
ARHGEF7	ACAA2	1.58802048288748E-05
SNRPB2	SMAD2	1.58885175494431E-05
ILK	SMAD4	1.59275250715821E-05
ITGB1	ZNF236	1.6128265200961E-05
CXXC1	FECH	1.61330192382312E-05
ERBB2	FAT1	1.66293229948044E-05
ITGB1	CBLN2	1.66454211146675E-05
SCYL1	CXXC1	1.66759666225193E-05
UBE2H	ST8SIA5	1.70729817562982E-05
CXXC1	RAX	1.71209012816721E-05
ZNF236	SERPINB8	1.72402028566552E-05
FOSL1	C18orf54	1.73274879442402E-05
RAB6A	SMIM21	1.74270114935425E-05
HSPA13	ATP9B	1.75810089720887E-05
CXXC1	MBD1	1.77763849062087E-05
RFC1	RBFA	1.7782145313198E-05
UBE2H	CTIF	1.77898359410584E-05
CXXC1	ZADH2	1.79908109592244E-05
RAB6A	VPS4B	1.80088019664844E-05
WRN	MACF1	1.81893685687472E-05
FOSL1	CDKN2A	1.86218406638889E-05
ITGB1	CDH19	1.8622079932351E-05
RAB6A	CDH19	1.86771062405187E-05
FOSL1	SMAD2	1.87087929106966E-05
RAB6A	C18orf63	1.87123274127079E-05
ZNF236	PMAIP1	1.87917121081241E-05
ITGB1	C18orf32	1.88048108935733E-05
TFDP1	RB1	1.8866781530775E-05
RAB6A	GALR1	1.90858446441829E-05
TRAF7	APC	1.91178700380475E-05
POLR3D	ERICH1	1.94193298580987E-05
ZNF236	CCDC102B	1.94340233935256E-05
RAB6A	KCNG2	1.95101839392532E-05
SNRPB2	ST8SIA5	1.95421296420801E-05
CDK5RAP3	SMAD4	1.96410733253117E-05
ITGB1	MBD1	1.98150707352424E-05
SCYL1	CCBE1	1.98360388190471E-05
ITGB1	FECH	1.99510020397167E-05
ZNF236	SERPINB7	1.99984222651995E-05
KIF2C	CDKN2B	2.00187426995457E-05
C18orf21	TIMM21	2.00698679998332E-05
SCYL1	MALT1	2.00753183803334E-05
SCYL1	DSEL	2.01946669179903E-05
SNRPB2	DYM	2.02273737711499E-05
ITGB1	DSEL	2.04515673785034E-05
CXXC1	LMAN1	2.04611372936706E-05
TP63	SMAD4	2.04720926837464E-05
SCYL1	MBP	2.05693609834349E-05
UBE2H	HSBP1L1	2.06026530508157E-05
ARHGEF7	MAPK4	2.07053722973477E-05
TUBB4B	DYNAP	2.10469861017401E-05
UBE2H	SMAD4	2.11257419464307E-05
ZNF236	DSEL	2.13752700050719E-05
ACOX1	SMAD4	2.18498371760212E-05
ZNF236	SERPINB4	2.18614776947609E-05
RAB6A	ZADH2	2.18953742357777E-05
UBE2H	TNFRSF11A	2.19836892161451E-05
WRN	RIMS2	2.20995241797969E-05
POLR3D	DOCK5	2.22443985404244E-05
SCYL1	TXNL1	2.22520631344425E-05
RAB6A	CNDP2	2.24423057163022E-05
UBE2H	DYNAP	2.24496944113967E-05
KLF5	SMAD4	2.25008662248651E-05
WRN	NEB	2.25172565701224E-05
RAB6A	TIMM21	2.27066456447729E-05
SCYL1	C18orf54	2.27419196806842E-05
FOSL1	TCF4	2.29010559627737E-05
EGFR	ELAC1	2.29332767388878E-05
UBE2H	ZCCHC2	2.29665263944699E-05
GMNN	SYT4	2.30820646508471E-05
ITGB1	PIAS2	2.32269159934525E-05
KRAS	FECH	2.33926995608178E-05
ITGB1	SMAD2	2.34548077223044E-05
JUNB	ME2	2.34647765112941E-05
VPS4B	ELAC1	2.35188568892676E-05
HSPA13	NEDD4L	2.36358425471696E-05
ITGB1	CTIF	2.36858800492822E-05
ZNF236	VPS4B	2.37582492122239E-05
CMIP	DMRTA1	2.38628341646309E-05
SCYL1	SERPINB2	2.38779065847318E-05
CXXC1	KDSR	2.39505290292544E-05
RAB6A	ELAC1	2.44320004810264E-05
ZNF236	SOCS6	2.4435345914419E-05
JUP	APC	2.44421110542891E-05
CXXC1	CDH19	2.45523238072505E-05
GMNN	MBP	2.46370330302355E-05
CXXC1	GRP	2.48753507902244E-05
ITGB1	ZBTB7C	2.48927573047198E-05
KRAS	ST8SIA3	2.49565579273668E-05
GMNN	HSBP1L1	2.49797718192438E-05
GMNN	C18orf63	2.5123669904937E-05
KLF5	ZADH2	2.53072621331725E-05
CXXC1	MALT1	2.5485958142444E-05
SCYL1	SERPINB10	2.55065094972804E-05
FOSL1	DYNAP	2.55195691105338E-05
SCYL1	SERPINB12	2.56707371516995E-05
POM121C	MBD2	2.57381536513332E-05
GMNN	GALR1	2.57553285633225E-05
SCYL1	RNF152	2.57934704785284E-05
KRAS	MALT1	2.58099343474867E-05
MECOM	ARID1A	2.62144295479409E-05
GRHL2	RP1L1	2.63446521936278E-05
KRAS	GRP	2.65300546928789E-05
C18orf21	KCNG2	2.664959927436E-05
ZNF236	CDH20	2.68285489295613E-05
ITGB1	CCDC68	2.73111738643437E-05
ZNF236	RAX	2.76303114953901E-05
ZNF236	DYNAP	2.76648282122929E-05
JUNB	ELAC1	2.7716333489868E-05
TUBB4B	RAB27B	2.7877701120799E-05
ACOX1	HDHD2	2.81808862598087E-05
KRT18	ANGPT2	2.82129787385554E-05
ITGB1	BOD1L2	2.84247451445046E-05
ITGB1	TXNL1	2.89576777075466E-05
DPY30	ARID1A	2.90239244170208E-05
GMNN	CTIF	2.90377870105672E-05
GMNN	SMAD2	2.9524383965428E-05
SNRPB2	HDHD2	2.98491486438468E-05
UBIAD1	CDKN2A	3.00195272819195E-05
CXXC1	SERPINB4	3.00615142201869E-05
UBE2H	C18orf32	3.00805544985025E-05
CCNE2	RB1	3.01945712399964E-05
RAB6A	LMAN1	3.02452434420194E-05
KRAS	SERPINB10	3.03201835669137E-05
OGDH	EP300	3.04174215018198E-05
SCYL1	CBLN2	3.04915289188325E-05
RAB6A	SERPINB8	3.06179652084263E-05
SCYL1	TNFRSF11A	3.08262576017147E-05
SCYL1	CCDC102B	3.11315026038644E-05
CXXC1	TNFRSF11A	3.12247712827081E-05
SCYL1	DYNAP	3.12358616059137E-05
RAB6A	SERPINB3	3.14038304349068E-05
ITGB1	ATP9B	3.1448248585926E-05
TADA2A	RB1	3.16268303326932E-05
RAB6A	SERPINB7	3.17811099818189E-05
RAB6A	NFATC1	3.1831508543274E-05
HSPA13	RAX	3.19704185123435E-05
UBE2H	SERPINB3	3.22077614375287E-05
WRN	COL11A1	3.24007891380841E-05
ZNF236	CD226	3.24008108592948E-05
FOSL1	ME2	3.24091700058779E-05
TP63	CCBE1	3.24146265816139E-05
ARHGEF7	C18orf32	3.28662783708344E-05
KIF2C	CDKN2A	3.29835472169856E-05
ITGB1	CD226	3.31225108440704E-05
ITGB1	TCF4	3.31998395997547E-05
CXXC1	ZNF532	3.32196198226628E-05
ZNF236	MALT1	3.35874022045444E-05
TUBB4B	VPS4B	3.35874999836609E-05
RFC1	HSBP1L1	3.37667316766797E-05
YAP1	APC	3.37853502421655E-05
CXXC1	SERPINB5	3.38943207026897E-05
ZNF236	GRP	3.41651731463183E-05
C18orf21	RBFA	3.42023926282105E-05
SCYL1	SERPINB8	3.42929611944411E-05
UBE2H	NEDD4L	3.45912668444333E-05
HSPA13	ZNF236	3.47868950671946E-05
RAB6A	NETO1	3.52313915040325E-05
TTC37	COL11A1	3.53612695207415E-05
ZNF236	TCF4	3.54306202703309E-05
KRAS	SERPINB2	3.57921614085555E-05
RAB6A	RBFA	3.59803032127423E-05
LTB4R	CCDC178	3.59977343338678E-05
CXXC1	TSHZ1	3.59991428805353E-05
ITGB1	RAX	3.60648239114459E-05
ZNF236	RAB27B	3.62278032441937E-05
ITGB1	ST8SIA5	3.69030237117665E-05
HSPA13	CCBE1	3.72692468938407E-05
ZNF236	CCBE1	3.72692468938448E-05
HSPA13	GRP	3.74775318408803E-05
HSPA13	MALT1	3.7696915929516E-05
FOSL1	RAB27B	3.84185379067515E-05
UBE2H	BOD1L2	3.85203740385431E-05
RFC1	MBP	3.86978502783879E-05
ITGB1	DYNAP	3.88113133062401E-05
RAB6A	PARD6G	3.91282717772259E-05
CXXC1	TMX3	3.95446476235762E-05
CXXC1	TXNL1	3.95776348115909E-05
VPS35	KMT2D	3.97319803952065E-05
UBE2H	RAB27B	3.99336278853461E-05
UBE2H	NFATC1	3.99509181597718E-05
CXXC1	BOD1L2	4.0151081578217E-05
ITGB1	SERPINB10	4.04840536376695E-05
SNRPB2	ZCCHC2	4.06910732573798E-05
CXXC1	MYO5B	4.08809416351374E-05
ITGB1	TMX3	4.10415994444416E-05
SNRPB2	POLI	4.10540893122085E-05
ITGB1	ATP8B1	4.10559171561121E-05
SCYL1	SOCS6	4.11493337659434E-05
TP63	ADNP2	4.1361762372668E-05
PITPNM1	ATM	4.19215698220897E-05
UBE2H	BCL2	4.19277246331144E-05
SCYL1	CPLX4	4.21160501611137E-05
SCYL1	TSHZ1	4.21629575308486E-05
ITGB1	LIPG	4.22277196768285E-05
SCYL1	C18orf32	4.22571719218561E-05
RAB6A	TNFRSF11A	4.24727870519293E-05
POLR3D	TNKS	4.24884468260312E-05
SNRPB2	MALT1	4.25116166892561E-05
GMNN	SKOR2	4.25834356351318E-05
FOSL1	MAPK4	4.27592548264708E-05
UBE2H	PHLPP1	4.27602042275333E-05
SCYL1	SERPINB3	4.29118708938964E-05
UBE2H	CDH7	4.32039009303351E-05
FAR2	FSIP2	4.33200272104379E-05
GRHL2	ZNF596	4.35688486318063E-05
SCYL1	ZNF532	4.36849058306591E-05
SCYL1	BCL2	4.38937118114967E-05
FOSL1	MYO5B	4.40197649799969E-05
ZNF236	TMX3	4.41976568805245E-05
TRNAU1AP	KMT2D	4.43095108207591E-05
ITGB1	MAPK4	4.43861229768377E-05
SCYL1	PMAIP1	4.44705123420205E-05
RAB6A	ZCCHC2	4.48435932433776E-05
RAB6A	RNF152	4.51536083196767E-05
FOSL1	SKOR2	4.52426778629397E-05
SCYL1	CDH20	4.53333391620017E-05
WDR73	ANGPT2	4.54115526931724E-05
CXXC1	ST8SIA3	4.55735522610212E-05
SCYL1	PHLPP1	4.55894924184541E-05
ITGB1	GRP	4.56436930699898E-05
AHNAK	TENM3	4.5653076409082E-05
GMNN	DYM	4.57011072602241E-05
ZNF236	CBLN2	4.57834023156921E-05
ITGB1	LMAN1	4.57965902139883E-05
WWTR1	CDKN2B	4.61285420260596E-05
ITGB1	CCBE1	4.6260636561869E-05
CXXC1	SERPINB10	4.62706391181396E-05
ZNF236	DOK6	4.62982988061206E-05
MRPS27	KMT2C	4.64902696459111E-05
KRAS	RAX	4.65596502099974E-05
RAB6A	DOK6	4.6614230872607E-05
RAB6A	KDSR	4.67740802715345E-05
RFC1	TSHZ1	4.70444555468825E-05
SCYL1	SERPINB4	4.70945870980445E-05
C18orf21	BCL2	4.72186499765882E-05
GMNN	PARD6G	4.74734513945049E-05
ZNF236	NETO1	4.76440794235995E-05
EFR3A	SMAD4	4.78044867197428E-05
GMNN	C18orf32	4.797464859507E-05
ITGB1	RAB27B	4.81252204379195E-05
ZNF236	PIGN	4.81586661604662E-05
TUBB4B	MAPK4	4.83938473233894E-05
ARHGEF7	CXXC1	4.84476069452539E-05
SNRPB2	RNF165	4.85135910862854E-05
CXXC1	DYNAP	4.85802958158409E-05
RAB6A	MRO	4.88095170135206E-05
STX4	MRO	4.88136743883006E-05
FOSL1	CTIF	4.89049402640815E-05
KRAS	SERPINB7	4.89788471442043E-05
CXXC1	BCL2	4.90256904646268E-05
UBE2H	KATNAL2	4.90695054646712E-05
RAB6A	TMX3	4.93646743657132E-05
ZC3H13	TP53	4.93656127433907E-05
ARHGEF7	CTIF	4.96226989820039E-05
ITGB1	MALT1	4.96482055018444E-05
CXXC1	ZCCHC2	4.98154033653539E-05
ARHGEF7	SKOR2	5.00516878772377E-05
SCYL1	RAB27B	5.02840704289061E-05
C18orf21	CNDP2	5.22285328327036E-05
HSPA13	SKOR2	5.24110327132594E-05
POLR3D	ZNF596	5.26325997192548E-05
DOCK5	ME2	5.27153819752604E-05
UBE2H	LIPG	5.28207891738999E-05
SNRPB2	ACAA2	5.28653619415077E-05
SCYL1	MYO5B	5.31443834583779E-05
BRCA2	PSG9	5.3334872916835E-05
KRAS	SERPINB8	5.3430997325112E-05
EGFR	ME2	5.35537074109707E-05
KRAS	ZNF532	5.36086436751678E-05
C18orf21	ZADH2	5.362778119688E-05
SNRPB2	PIAS2	5.39412855357863E-05
ITGB1	RNF165	5.42114925294418E-05
RAB6A	HSBP1L1	5.46345944316941E-05
SNRPB2	SKOR2	5.472347353736E-05
CXXC1	NETO1	5.47531541594353E-05
ZNF236	CPLX4	5.4843744078225E-05
TP63	RNF152	5.49566576076626E-05
DOCK5	C18orf32	5.5152872547918E-05
FERMT2	NF1	5.52034568284056E-05
GMNN	TSHZ1	5.5305787935513E-05
SREBF1	SMAD4	5.53791551182714E-05
RAB6A	C18orf54	5.55319934536233E-05
HSPA13	PMAIP1	5.56799250980847E-05
ZNF236	LMAN1	5.60556912413882E-05
SERINC4	ATM	5.6240116234085E-05
C18orf21	CNDP1	5.64564127387779E-05
MYBL2	SMAD4	5.65106200058215E-05
GRHL2	ARHGEF10	5.65712932404043E-05
GMNN	ST8SIA5	5.69711917199032E-05
RAB6A	DSEL	5.70141233006459E-05
SCYL1	HSBP1L1	5.7134089188501E-05
EGFR	ZBTB7C	5.72444502654023E-05
NKX2-1	MUC16	5.72666047617073E-05
ITGB1	MRO	5.73987473658229E-05
UBE2H	KCNG2	5.74436694381138E-05
SCYL1	TIMM21	5.75037194715109E-05
ITGB1	TNFRSF11A	5.76320442987565E-05
ZNF236	TXNL1	5.83842653446166E-05
SARS2	KMT2C	5.84597015442562E-05
SCYL1	GALR1	5.85151339411477E-05
SCYL1	MAPK4	5.855644457209E-05
ASH2L	TDRP	5.86311955111876E-05
UBE2H	SERPINB2	5.90626540445586E-05
SNRPB2	DYNAP	5.94164442187953E-05
KRAS	MBD1	5.9497283082229E-05
ITGB1	VPS4B	5.97805281470187E-05
UQCRC1	NEB	5.9791626307748E-05
IDH3A	SMAD4	6.0308443937429E-05
SCYL1	KCNG2	6.03805930710938E-05
ARHGEF7	DYNAP	6.05658151491324E-05
ZNF236	BOD1L2	6.05693560154608E-05
TRNAU1AP	KMT2C	6.0739136677875E-05
ZNF236	FECH	6.07418090878298E-05
RAB6A	MALT1	6.12611957277268E-05
UBE2H	CCDC68	6.18356854573997E-05
SCYL1	MBD2	6.23415937701685E-05
VTA1	PMAIP1	6.23427953946899E-05
C18orf21	HSBP1L1	6.24970770416948E-05
CXXC1	SERPINB12	6.26890258824493E-05
KRAS	SERPINB5	6.2802580721895E-05
SEC23B	ROBO2	6.29600184323095E-05
TUBB4B	POLI	6.40141709195296E-05
RAB6A	BCL2	6.45414963784671E-05
XPR1	DOCK5	6.45975079542589E-05
SNRPB2	TMX3	6.49348006545102E-05
DOCK5	ACAA2	6.5795921165375E-05
PRPF39	KMT2D	6.59479195591417E-05
TP63	ELAC1	6.59639077550419E-05
HAPLN2	CNTNAP3B	6.59971322968637E-05
ARHGEF7	HDHD2	6.59980574377433E-05
KRAS	CPLX4	6.62955184573086E-05
RAB6A	CPLX4	6.62993302742579E-05
ITGB1	ST8SIA3	6.65709742671415E-05
C18orf21	DSEL	6.6618076993882E-05
C18orf21	KDSR	6.70984913311639E-05
RAB6A	CCBE1	6.71010750974075E-05
ZFP69B	SEMA6D	6.72718743975215E-05
GMNN	KCNG2	6.72972243625458E-05
KRAS	BCL2	6.73095875616829E-05
C18orf21	GALR1	6.73388286127698E-05
DOCK5	CTIF	6.73661672853549E-05
HSPA13	MBD2	6.75320684264768E-05
ZNF236	C18orf54	6.76963196464897E-05
SCYL1	ZNF236	6.80698454678433E-05
HSPA13	KATNAL2	6.81504851836343E-05
ITGB1	MYO5B	6.81816235033084E-05
TP63	PHLPP1	6.85735128465472E-05
SCYL1	ZCCHC2	6.8573929640536E-05
ITGB1	PMAIP1	6.89640607402418E-05
C18orf21	SMIM21	6.93527802645067E-05
RAB6A	CD226	6.97348939019636E-05
RFC1	SALL3	6.98080349491453E-05
FOSL1	SALL3	7.02236122551442E-05
TP63	HSBP1L1	7.0413248110007E-05
SNRPB2	MAPK4	7.06879922454156E-05
RAB6A	PMAIP1	7.0865369353906E-05
UMPS	NEB	7.11148080633996E-05
KRAS	CCBE1	7.14541703752143E-05
ZNF236	CDH19	7.14680016044167E-05
ITGB1	CPLX4	7.15465305618794E-05
UBE2H	ZBTB7C	7.1593361869076E-05
CXXC1	MBD2	7.18471853803744E-05
TUBB4B	MBD2	7.18471853803744E-05
ZNF236	CCDC68	7.31100696654114E-05
CXXC1	RAB27B	7.31382560690379E-05
SLC26A5	PTPRD	7.34603694224481E-05
ZSCAN21	PTPRD	7.34603694224481E-05
ASH2L	LONRF1	7.35364337147513E-05
FOSL1	ST8SIA5	7.36203487212628E-05
ZCCHC7	MYOM2	7.37193832240764E-05
GMNN	ASXL3	7.43915168786578E-05
SCYL1	KDSR	7.44823657360917E-05
TUBB4B	ELAC1	7.46172257261868E-05
ITGB1	BCL2	7.46179908960015E-05
ACOX1	SMAD2	7.48647998288544E-05
ZC3H13	TCF4	7.5632728123203E-05
HSPA13	RTTN	7.60335740594292E-05
C18orf21	ADNP2	7.63120312489692E-05
CXXC1	DSEL	7.63922490162664E-05
OGDH	TTN	7.64361348376967E-05
HBS1L	DMRTA1	7.65345875843962E-05
DNAJA1	PTPRD	7.68275959229558E-05
TP63	KCNG2	7.73433593433701E-05
ZC3H13	HDHD2	7.79478568808128E-05
ZC3H13	CCDC102B	7.81325043313786E-05
TUBB4B	CCBE1	7.82177216236829E-05
SLC25A18	TENM3	7.83015133697364E-05
C18orf21	ZCCHC2	7.85530347652586E-05
C18orf21	TNFRSF11A	7.93088407552397E-05
GMNN	ZNF236	7.93335599319986E-05
TSC2	EP300	8.00125911131179E-05
C18orf21	PARD6G	8.04200537204272E-05
SNRPB2	CDH20	8.08116120776278E-05
SCYL1	RBFA	8.14261212495009E-05
ITGB1	KDSR	8.16052812511892E-05
CTNNB1	NEB	8.16152098040589E-05
TP63	LMAN1	8.17026037046812E-05
RAB6A	SERPINB5	8.18343381903942E-05
CLCC1	RP1L1	8.22593410563906E-05
TUBB4B	CCDC68	8.22920687347785E-05
RAB6A	SMAD2	8.249758034878E-05
TRNAU1AP	ARID1A	8.25415830571834E-05
RAB6A	PHLPP1	8.26030782880354E-05
SNRPB2	CDH19	8.26128681034165E-05
SNRPB2	SERPINB4	8.29377225009616E-05
TUBB4B	NFATC1	8.31476523867712E-05
C18orf21	DOK6	8.31904963819365E-05
GMNN	SALL3	8.33124918253552E-05
GMNN	PIAS2	8.33701104740729E-05
UBE2H	RBFA	8.34543031900383E-05
UBE2H	MYO5B	8.37743343703989E-05
RELA	ATM	8.39211036993751E-05
CXXC1	PHLPP1	8.39353232466153E-05
SNRPB2	CXXC1	8.39541917023098E-05
RAB6A	CXXC1	8.39541917023175E-05
SCYL1	LMAN1	8.40646281094437E-05
RMND5A	CNTNAP3B	8.40962843194392E-05
CXXC1	TCF4	8.41766738510005E-05
GMNN	CNDP2	8.4356362140199E-05
GMNN	ACAA2	8.45885079028404E-05
UMPS	TTN	8.49224957455289E-05
TUBB4B	MRO	8.53218850741252E-05
TUBB4B	SERPINB4	8.5964837824561E-05
HSPA13	C18orf32	8.65664297033662E-05
RFC1	ZADH2	8.66694925625449E-05
ITGB1	RNF152	8.67024105753429E-05
ARHGEF7	RAB27B	8.68003239166009E-05
MRPL33	FSIP2	8.68799212964103E-05
CXXC1	STARD6	8.68808706623355E-05
SCYL1	SERPINB7	8.70823151625521E-05
TP63	RBFA	8.7214239066996E-05
UBE2H	SERPINB8	8.76489138302266E-05
KRAS	SERPINB4	8.78906425759677E-05
ITGB1	SERPINB12	8.79290633030522E-05
ARHGEF7	POLI	8.79378343503761E-05
C18orf21	SOCS6	8.80423594054487E-05
DOCK5	LIPG	8.81735182942892E-05
TUBB4B	TCF4	8.85450881075313E-05
RFC1	GALR1	8.88011734810118E-05
RFC1	CDH19	8.88615918495313E-05
RAB6A	ACAA2	8.91591384585122E-05
KRAS	SERPINB12	8.93790989779017E-05
GRHL2	ERICH1	8.9410199265874E-05
MRPL14	FSIP2	8.95231644779317E-05
FOSL1	DYM	8.97635350209031E-05
UBE2H	SERPINB7	9.02428133731557E-05
PRPF39	DST	9.05528046583833E-05
RFC1	ZCCHC2	9.07787651565079E-05
C18orf21	CCDC102B	9.10148294106971E-05
BCAR1	CDKN2A	9.12950604871915E-05
GRHL2	MYOM2	9.17190064402697E-05
SNRPB2	NEDD4L	9.18078572633E-05
CXXC1	SERPINB3	9.20603515071638E-05
ISYNA1	USH2A	9.2212737157963E-05
RFC1	KCNG2	9.236518094674E-05
C18orf21	FBXO15	9.25002658201509E-05
MECOM	MYOM2	9.26090404035893E-05
HSPA13	BOD1L2	9.31508720991081E-05
SNRPB2	TNFRSF11A	9.32705850021504E-05
FASN	APC	9.38304451652008E-05
RAB6A	ME2	9.45785267415289E-05
HSPA13	TXNL1	9.46133625631992E-05
JUNB	RNF152	9.46198468996814E-05
BRAT1	FBXO25	9.52001123359081E-05
TTC7A	APC	9.53431324493202E-05
TP63	CDH20	9.53948358578075E-05
HSPA13	ZNF532	9.63701784070285E-05
UBE2H	ST8SIA3	9.64502203334685E-05
HSPA13	C18orf54	9.70943628813054E-05
ITGAV	CDKN2B	9.71074740985663E-05
ASH2L	MCPH1	9.78506437279994E-05
FOSL1	GRP	9.84469602219965E-05
MRPS30	FSIP2	9.95571286191626E-05
UBE2H	GRP	9.9584600778786E-05
C18orf21	SERPINB3	9.96393271663778E-05
UBE2H	SERPINB5	9.99012750691779E-05
MPRIP	SMAD4	0.00010011959506996800
JUNB	ZCCHC2	0.00010013210749876100
CXXC1	PIGN	0.00010031790552698200
FOSL1	MALT1	0.00010051362545870400
ITGB1	NEDD4L	0.00010051618599043600
C18orf21	SERPINB5	0.00010132869986795100
SCYL1	SERPINB5	0.00010132869987456600
BRAT1	TDRP	0.0001016607190503310
CHKA	KANK1	0.00010172431542167200
RAB6A	LIPG	0.00010188024992873300
RAB6A	RAX	0.00010205625702597600
SCYL1	ZADH2	0.00010240728779450600
TP63	RAX	0.00010253812499780000
TP63	VPS4B	0.00010255826689230000
HSPA13	PIAS2	0.00010272324840029200
ITGB1	ZCCHC2	0.00010283393503742300
TP63	DSEL	0.00010300856648889100
UBE2H	ATP8B1	0.00010304146890288300
FOSL1	CCBE1	0.00010312954651915500
TP63	DYNAP	0.0001034090285032680
TUBB4B	STARD6	0.00010386111001788400
TM9SF3	IFNA14	0.00010405479130622000
TRNAU1AP	TNRC6B	0.00010433410901925500
ITGB1	SERPINB5	0.00010445064206533700
ZC3H13	DYM	0.00010479397428222900
ITGB1	DYM	0.00010539979869135200
RAB6A	ATP9B	0.00010547612090103500
EGFR	MRO	0.00010549543481024400
ITGB1	C18orf54	0.00010571331267504800
TUBB4B	ATP8B1	0.00010719018840720200
RFC1	TNFRSF11A	0.00010753880004801700
HSPA13	ACAA2	0.00010764596967542600
ITGB1	PHLPP1	0.00010781346244564300
ITGB1	ZNF532	0.00010781346244564300
SCYL1	ME2	0.00010794438641590900
CXXC1	SERPINB2	0.00010812632383123100
HSPA13	DYNAP	0.00010828309788365600
SCYL1	NEDD4L	0.00010845652564477100
BMPR1A	APC	0.00010896750937426400
TUBB4B	BOD1L2	0.00010900198107790900
SNRPB2	KATNAL2	0.0001090983478571680
SCYL1	SMAD4	0.00010915444408500500
CXXC1	MAPK4	0.00010922844904320500
ITGB1	SERPINB3	0.00010924543759577700
GMNN	RBFA	0.00010929761423752500
MRPS18B	FSIP2	0.00010951047853016800
SNRPB2	RAB27B	0.00010999695122356400
CXXC1	GALR1	0.00011001073931382000
ARHGEF7	LIPG	0.000110058190927945
WRN	KIAA1109	0.0001103619859113370
ARHGEF7	TCF4	0.00011075160546708700
SNRPB2	GRP	0.00011263856176302000
C18orf21	CD226	0.00011299490576941200
ZC3H13	ZBTB7C	0.00011344461198479300
ARHGEF7	TXNL1	0.00011347649348702900
METAP2	CDKN2A	0.00011364247802046800
KRAS	CDH7	0.00011367840387733100
UBE2H	C18orf54	0.00011388756158812700
ZC3H13	C18orf32	0.00011485704016147000
SCYL1	SALL3	0.00011497089112267200
STX4	ME2	0.00011501524800488200
POM121C	POLI	0.00011532591995268100
C18orf21	PHLPP1	0.00011552509280927300
GMNN	RNF165	0.00011649948425253700
BLM	OBSCN	0.00011727230324435900
RFC1	DSEL	0.00011771895036148100
TP63	PARD6G	0.00011785132081520600
CXXC1	KCNG2	0.00011812929422400500
FOSL1	BOD1L2	0.00011845920330045100
GMNN	FBXO15	0.00011866204523495900
CXXC1	FBXO15	0.00011867308530752400
SCYL1	VPS4B	0.0001193059580125740
CYFIP1	TSHZ1	0.00011934714993183200
SLC39A10	DCC	0.00011940613983320500
CXXC1	HSBP1L1	0.00012001245290719400
PC	SMAD4	0.00012024645080724400
SCYL1	MRO	0.00012030999341459000
ARHGEF7	ZNF532	0.00012082041281621700
DOCK5	MAPK4	0.00012129403567805300
RAB6A	MAPK4	0.00012129403692535300
TUBB4B	FECH	0.00012225555852113400
C18orf21	SERPINB4	0.00012259454105270100
FOSL1	RNF165	0.00012261770743996000
FOSL1	TXNL1	0.00012277891760704400
TWF1	DOCK8	0.00012284256895602600
ARHGEF7	C18orf54	0.0001234137612905790
PPP6R3	PSG4	0.0001235704599269470
UBE2H	VPS4B	0.000123897841241971
RAB6A	SERPINB4	0.00012495020489838200
LMNA	CDKN2B	0.0001251537871429740
FOSL1	CCDC68	0.0001253165290825780
TUBB4B	PIGN	0.00012569209287674500
HSPA13	LMAN1	0.00012626100151416600
TUBB4B	TXNL1	0.00012627192865470400
RAB6A	DYM	0.00012641331961245400
TP63	GRP	0.00012733241315839500
EGFR	GRP	0.00012733241385764100
GMNN	CBLN2	0.00012761351033762800
LEMD2	PTPRD	0.00012766130816246300
TUBB4B	ME2	0.00012931937669351700
DOCK5	SERPINB10	0.0001294328414977080
SNRPB2	SERPINB8	0.0001294573229326280
GMNN	FHOD3	0.00012984298526942000
UBE2H	DSEL	0.00013007894339901300
LIAS	ARID1A	0.00013023665401362400
PRKAR1A	PTEN	0.00013028858517564300
HSPA13	RAB27B	0.0001305081752109380
TP63	RAB27B	0.0001305373825723900
SNRPB2	RNF152	0.0001305695989605060
FERMT1	APC	0.00013062980531021500
DOCK5	TMX3	0.00013067258124638700
C18orf21	GRP	0.00013125318111483200
CMIP	IZUMO3	0.00013226780906554800
ITGB1	SERPINB2	0.00013237061641090300
FOSL1	MBD2	0.00013246639039360900
GMNN	ADNP2	0.00013254985428494400
TUBB4B	FBXO15	0.00013314963404131800
FOXA2	MPDZ	0.00013361178467162700
RAB6A	C18orf32	0.0001336979140507470
TP63	MALT1	0.00013454308509379300
HSPA13	POLI	0.00013474838939847400
CXXC1	RBFA	0.00013534040058446000
STX4	ST8SIA5	0.00013547160332781400
CDC25A	ROBO2	0.00013549557253512300
LIN54	CXXC1	0.00013610524516037200
TP63	ZADH2	0.00013691380753212400
ZNF236	RTTN	0.00013727654811776400
FOSL1	POLI	0.0001372937677093580
DOCK5	DYM	0.00013791626420955700
C18orf21	C18orf63	0.00013914689388947900
RABIF	APC	0.00013955797056523700
KRAS	NEDD4L	0.00013955885688165400
UBE2H	SERPINB4	0.00013994599266019400
KRAS	SERPINB3	0.0001401561126467860
C18orf21	VPS4B	0.00014020746227356200
ANKRD65	PTEN	0.00014088852677202700
ITGB1	SERPINB8	0.00014108864884701500
CCDC51	DCC	0.0001419673677342100
HS6ST1	APOBEC3A	0.00014200941359063200
UBE2H	ACAA2	0.00014252372017067300
MRPS28	FSIP2	0.00014273129815912000
C18orf21	CCBE1	0.00014301816363597500
BRAT1	ANGPT2	0.00014315707119662400
LIN54	POLI	0.00014449529750119200
ARHGEF7	PIAS2	0.0001451088247705880
EPG5	CCDC68	0.00014522417921039900
ARHGEF7	CPLX4	0.00014530577568606800
CHKA	DOCK8	0.00014563372942478800
HSPA13	HDHD2	0.00014569467535032700
UBE2H	RNF152	0.00014574809327471000
KRAS	PHLPP1	0.00014641291285938000
UBE2H	SERPINB10	0.00014667519713482800
TP63	TNFRSF11A	0.00014762446160651000
AK1	NFATC1	0.0001477348450009580
EPG5	DYNAP	0.0001478969599736040
NDUFA5	FSIP2	0.00014794513231544300
TUBB4B	SERPINB10	0.00014804055149997800
CXXC1	ACAA2	0.00014832625215967700
CLCC1	ANGPT2	0.00014849190358494600
UBE2H	GALR1	0.0001485117962348030
RAB6A	TXNL1	0.0001495601930322010
CYC1	FSIP2	0.000150021731049886
KRAS	APC	0.00015035619504862000
JUNB	SERPINB10	0.00015041209711659600
ARHGEF7	RAX	0.0001507027395454240
CDK8	CRTC1	0.0001513441800875320
CLCC1	LONRF1	0.00015155704194279600
FOSL1	SERPINB8	0.00015167578080926200
RAB11A	CUX1	0.00015220421342996900
CXXC1	CDH7	0.00015230474286489700
UBE2H	SERPINB12	0.00015316659633431200
RAB6A	RAB27B	0.0001533736965056020
CXXC1	CCDC102B	0.00015396373454744200
SCYL1	CNDP1	0.00015582444873449400
ITGB1	SERPINB7	0.00015590615523207900
WRN	USH2A	0.00015600244412574900
RFC1	SERPINB3	0.0001563856801342430
SCYL1	ELAC1	0.00015659444403479600
SCYL1	TMX3	0.00015684885078294900
ARHGEF7	GALR1	0.00015798768431340000
DOCK5	MRO	0.00015812387327416300
TUBB4B	RAX	0.00015844993728445100
EPG5	RAB27B	0.00015849732805196400
ITGB1	CCDC102B	0.00015876730263192100
ZNF236	LOXHD1	0.0001592530503519440
STX4	CXXC1	0.00015961034504346300
UBE2H	SMAD2	0.00015976276462749100
UBE2H	KDSR	0.00015998445173788100
EGFR	TSHZ1	0.00016070192204041300
DOCK5	VPS4B	0.00016082485775082700
RFC1	ZNF532	0.00016104083667068700
UBE2H	PIAS2	0.00016110362442117700
KLF5	RBFA	0.0001612886885238490
UBA6	NFATC1	0.00016168293345411
MRPS18B	KMT2D	0.00016186264900934200
CXXC1	SERPINB8	0.0001620256593573400
CLTCL1	CSMD1	0.00016206576254421300
ASH2L	FBXO25	0.000162142784891961
SNRPB2	BCL2	0.00016232511937489700
RAB6A	CDH20	0.00016290948657860300
C18orf21	MBP	0.00016330234621787200
RAB6A	GRP	0.00016359513658045500
LIN54	C18orf32	0.00016519175799770900
HSPA13	CXXC1	0.00016533928075918300
ZC3H13	RAB27B	0.00016555674029097500
STX4	MAPK4	0.0001662801982376520
SNRPB2	CPLX4	0.00016651343082872900
RFC1	PHLPP1	0.00016667227416728000
C18orf21	SERPINB12	0.00016695547141798400
JUNB	SERPINB2	0.00016703183346853700
SNRPB2	PMAIP1	0.0001672842679915150
PC	LIPG	0.00016738363608623200
KRAS	CDH20	0.00016783169095373100
SCYL1	CCDC68	0.00016800569552014500
DRG1	RHD	0.00016845612946698600
TP63	TSHZ1	0.0001688655007769890
BCS1L	KMT2C	0.00016912985794491200
CDX2	DST	0.00016931627209062100
JUNB	GRP	0.00016954125226491700
SCYL1	BOD1L2	0.00016964165438405200
KRAS	PMAIP1	0.0001698152648903360
KRAS	VPS4B	0.00017021977772329800
CXXC1	SERPINB7	0.00017030759370741300
UBE2H	ERICH1	0.00017078891440758400
RFC1	GRP	0.00017130900117147200
CAND1	MRO	0.00017137438336864500
CDK5RAP3	C18orf32	0.0001719937041611620
TTF1	CSMD3	0.00017253577898859100
TP63	PMAIP1	0.000173747479871109
FOSL1	RAX	0.00017394669982939600
JUNB	SMAD4	0.0001741059837857220
STX4	C18orf32	0.0001742059655524380
CXXC1	ADNP2	0.000174398299826169
HSPA13	LIPG	0.0001746642633452800
RFC1	CNDP2	0.00017466907494762800
UBE2H	POLI	0.00017562144137006500
PRPF39	FSIP2	0.0001757030564674030
ARHGEF7	MBD1	0.00017585635275634900
PFAS	APC	0.00017719758673756700
CXXC1	CNDP2	0.0001774581186131740
TP63	CPLX4	0.00017832580417984300
HSPA13	ST8SIA5	0.00017844172798534900
STAMBP	FAT1	0.000179142557074232
LIN54	LIPG	0.0001792121981555930
TTF1	ARID1A	0.00017959712133805400
GSTP1	JAK2	0.00018072282875223000
MECOM	DST	0.00018113299333649400
VAC14	UGT2B17	0.00018236728333882000
SCYL1	PARD6G	0.00018244334039948200
GMNN	MAPK4	0.00018312765751130400
GMNN	CNDP1	0.00018397561778462700
FOSL1	STARD6	0.00018401422954478400
STX4	MBD2	0.00018403833669385700
FOSL1	KATNAL2	0.00018424371885473100
TP63	BCL2	0.0001847481372371260
MRPS36	CRTC1	0.0001848287037234540
KLF5	POLI	0.00018524570724200600
ACOX1	ST8SIA5	0.00018573447799313300
ZNF236	ATP8B1	0.00018576152452545200
ZNF236	ST8SIA3	0.00018717601912167600
POLR3D	DLGAP2	0.00018841398814825400
CLCC1	DOCK5	0.0001884399033149070
FOSL1	SERPINB5	0.00018846213963871000
TP63	SALL3	0.00018897018824876600
LENG1	PSG9	0.00018981644572796800
STX4	C18orf54	0.00019000350697475200
TP63	CDH7	0.00019010328647138500
ZC3H13	ELAC1	0.00019063185908882800
TP63	KDSR	0.0001907074654148290
CYFIP1	SMIM21	0.00019117990712524100
JUNB	SERPINB8	0.00019148181589960800
ZNF284	CRTC1	0.00019180853823517000
CXXC1	LOXHD1	0.00019192741595590800
SLC25A22	HMCN1	0.00019206668771208000
HSPA13	FECH	0.0001935549556109520
FOSL1	NEDD4L	0.00019448330374630100
EGFR	SMAD2	0.00019486086506504600
MRPS7	FSIP2	0.0001950964712611370
ITGB1	SERPINB4	0.00019594855389136600
HSPA13	ST8SIA3	0.0001959822459391180
TWF1	LRP1B	0.0001969171970327420
CFLAR	CDKN2A	0.00019740505689275300
SDHB	TTN	0.00019749067905204100
CXXC1	VPS4B	0.0001977157662752400
ACOX1	RNF165	0.00019784726128577600
DOCK5	ZADH2	0.0001980285829971840
TUBB4B	MALT1	0.000198402673713139
STX4	POLI	0.00019917083944833900
TUBB4B	ZCCHC2	0.00019960066004992100
USE1	DLGAP2	0.00020087873679950300
C18orf21	CDH7	0.00020117630703737900
UBE2H	ADNP2	0.00020192174599965100
EGFR	RBFA	0.00020214935712930800
DDX39B	DOCK8	0.00020215688386613400
GMNN	KATNAL2	0.0002022855945102520
POM121C	CCDC68	0.0002030787231013830
CXXC1	ALPK2	0.00020311289982933200
NUP35	CDKN2A	0.00020340078853384600
DOCK5	HDHD2	0.0002034682666514330
ZC3H13	ACAA2	0.0002038288052234700
POM121C	ST8SIA5	0.0002039187135093230
CXXC1	MRO	0.0002039745002506450
TP63	SMIM21	0.00020417906472241200
SCYL1	POLI	0.00020503965823209400
GMNN	TIMM21	0.00020550542188946800
RPIA	DNAH5	0.00020555655066150100
ARHGEF7	CCDC68	0.0002060778859503320
TP63	SERPINB12	0.00020739450273953000
SNRPB2	SERPINB3	0.00020763182313458000
UBE2H	CXXC1	0.0002083336946111200
TP63	ME2	0.00020849578718172800
KRAS	C18orf63	0.00020855148129913900
XPR1	MYOM2	0.00020865625008594600
ZC3H13	CTIF	0.00020872502766324100
SNRPB2	SETBP1	0.00020903195526808900
CXXC1	CBLN2	0.00020921727180063000
FAM104A	ROBO2	0.00020986875106297800
GAR1	DOCK8	0.0002103020995948740
ARHGEF7	CCBE1	0.0002104596452924760
UBA5	SMAD4	0.00021194184477174900
EGFR	SERPINB8	0.0002124038161416100
FOXA1	CNTNAP3B	0.0002125363982908750
HSPA13	RNF165	0.00021276625341527200
SNRPB2	TXNL1	0.00021312734797696400
CYFIP1	TIMM21	0.00021318024917136000
RAB6A	CCDC102B	0.00021362901112252700
ITGB1	DCC	0.00021371411966513600
SCYL1	ATP8B1	0.00021391805071731800
UAP1	ERICH1	0.00021420680156664800
C18orf21	SERPINB7	0.00021447867402437700
EPG5	TCF4	0.00021476355733787800
ARHGEF7	GRP	0.0002149124047394030
AK1	SETBP1	0.0002157856701737230
UBE2H	STARD6	0.00021611946586388600
LIN54	SKOR2	0.00021667461143293300
ARHGEF7	CNDP2	0.00021667553644016
TP63	ZCCHC2	0.00021673790747616000
GON4L	CTIF	0.00021720955260466200
POLR3D	TDRP	0.0002176252845782670
PRRC2A	RB1	0.00021766391769524200
TUBB4B	GRP	0.0002184785109661700
TP63	CCDC68	0.0002187832533769200
FOSL1	ST8SIA3	0.000219609200573802
EXOC4	FAT1	0.00021981403650622300
DOCK5	CXXC1	0.0002199248488474670
ITGB1	CDH7	0.0002202512708235150
RFC1	FBXO15	0.0002217138909366680
SNRPB2	BOD1L2	0.00022175435404812800
ITGB1	ALPK2	0.00022207469345244600
UBE2H	LOXHD1	0.00022223317034378900
ZC3H13	ZNF532	0.00022255096131443700
ERBB3	PARD6G	0.0002226421466903320
SDC1	APC	0.00022271216239279900
CAD	NEB	0.00022284625466838800
ITGB1	CDH20	0.00022341118706477700
POM121C	KATNAL2	0.0002243964566872280
FOSL1	CNDP2	0.00022440103102397300
SNRPB2	TCF4	0.00022596888990873300
HNF1A	ZADH2	0.00022599323413045600
UBA6	MAPK4	0.0002260601727166440
UBE2H	FBXO25	0.0002261541026809100
HSPA13	MYO5B	0.00022616520615889800
JUNB	MRO	0.0002262286777158140
SNRPB2	C18orf54	0.00022666774919367200
EGFR	ADNP2	0.000226814443252137
JUNB	TNFRSF11A	0.00022818096173383600
TP63	SERPINB5	0.00022896563249799400
FOSL1	HSBP1L1	0.00022908707487788300
ARHGEF7	MALT1	0.0002290896142077200
NFE2L2	MTAP	0.00022980091255690500
CLCC1	FBXO25	0.00022997987357653000
PIK3CA	KMT2C	0.00023103396680324100
UBE2H	CD226	0.00023137146328786200
DOCK5	MYO5B	0.00023155401267088100
C18orf21	RAX	0.00023162505257117100
EPG5	MAPK4	0.00023174184581725600
UFSP2	SERPINB12	0.00023193728103917900
ARHGEF7	MBD2	0.00023198468466600600
ZNF236	MBD2	0.00023198468466878500
CXXC1	DOK6	0.0002322741866727400
KLF5	ZBTB7C	0.00023409057649264400
EPG5	DCC	0.00023430384957582900
SCYL1	DCC	0.0002347073650431820
JUNB	CDH20	0.00023479893991719600
PAICS	APC	0.00023507721389655400
SNRPB2	SERPINB5	0.00023518308256277300
UBE2Z	SMAD4	0.0002359039809881420
UFC1	SMAD4	0.0002359039809881420
SNRPB2	MRO	0.00023605456383958800
DOCK5	CDH7	0.00023635698238917300
HSPA13	CCDC68	0.00023654176033003900
PFAS	EP300	0.0002365576595682140
EGFR	DCC	0.00023705702295256100
TP63	ATP9B	0.0002370859030269940
EGFR	POLI	0.000237348117978864
MAU2	BTNL3	0.0002373687921554860
DOCK5	ST8SIA5	0.0002387257935945600
SNRPB2	VPS4B	0.00023911181245123400
RFC1	VPS4B	0.00023917568571968800
VTA1	NFATC1	0.0002394275635434300
ZC3H13	DYNAP	0.0002395923600920530
OGDH	NEB	0.00023995291827995400
UBE2H	ZNF532	0.00024010384912199800
RFC1	KDSR	0.00024016470594335300
STX4	SMAD2	0.0002409183455676850
TAP1	COL11A1	0.00024107150396513700
LIN54	ACAA2	0.0002410717908732460
TP63	MBP	0.00024193727231589400
RFC1	JAK2	0.00024233308290784100
GRHL2	ANGPT2	0.0002426671273868630
POLR1D	PSIP1	0.00024282306929500600
ATP6V0E1	FAT1	0.00024346195277467200
ACOX1	MRO	0.0002439548743062620
RAB6A	CTIF	0.00024414214327775800
RAB6A	DYNAP	0.0002453922595998780
RFC1	SMIM21	0.000245774214406503
RAB6A	ADNP2	0.0002458087101376550
MTHFD1	TTN	0.0002463539997818170
LENG1	PSG4	0.00024754686837078400
OTUD4	CUX1	0.00024862470177094200
C18orf21	SALL3	0.00024875350067649600
EPG5	MRO	0.0002491470421176920
RAB11A	APC	0.000249651544285086
RICTOR	PTEN	0.0002497590435831430
GMNN	CD226	0.00025004872785273600
TUBB4B	SERPINB3	0.0002502901529700200
STX4	CTIF	0.0002513450722563980
GMNN	CDH7	0.0002515729895903260
CXXC1	DCC	0.00025164354633456900
STX4	PIAS2	0.0002516650276547340
CMIP	MTAP	0.0002518173792152060
ZNF236	CXXC1	0.0002522295945638360
KLF5	CNDP2	0.00025419572637464300
WDR5B	CSMD1	0.00025474553608032700
KRAS	KDSR	0.00025503209599573500
SCYL1	FBXO15	0.0002551348913193120
ERBB3	ADNP2	0.00025611641778700100
UFSP2	SERPINB3	0.00025652790093266
ARMC5	PSG9	0.0002565740612504730
GMNN	PMAIP1	0.00025681271797544700
POM121C	PIAS2	0.00025811948770085200
KLF5	TIMM21	0.0002582491890770930
TP63	SERPINB3	0.0002583728654662910
GRHL2	TDRP	0.0002586133587024800
POM121C	CTIF	0.0002587906346445870
FOSL1	KCNG2	0.00025904884095474600
FOSL1	GALR1	0.00025950375298475200
TFAM	KMT2D	0.0002595164551679790
RFC1	SOCS6	0.0002597304135419510
KLF5	NFATC1	0.000259946248473255
UBE2H	MALT1	0.0002601728326489340
EGFR	RAX	0.0002606961888364400
STX4	DCC	0.00026075532932457200
GRHL2	FBXO25	0.00026135022064329400
CXXC1	MBP	0.0002614909554628080
PC	STARD6	0.0002615073659772490
RFC1	DOK6	0.0002616459092159220
C18orf21	ZNF532	0.0002616540113820870
RFC1	SERPINB12	0.00026193111711670800
EGFR	DYNAP	0.0002633282726806320
LEMD2	DOCK5	0.0002639737381012140
FOSL1	CNDP1	0.0002640222810948900
CDH1	ANGPT2	0.00026402645903277100
FOSL1	MBP	0.0002646404486763720
TP63	SERPINB10	0.0002646621261947870
DOCK5	ATP8B1	0.0002649174659061190
RABIF	SMAD4	0.0002651355367862850
MRPL16	FSIP2	0.0002651459917101140
FLII	IFNE	0.00026630083096509100
RAB6A	RTTN	0.0002678438358698500
KLF5	CDH19	0.00026857148138140500
SCYL1	CDH19	0.0002691462476828520
HSPA13	STARD6	0.0002691522444982890
ADAR	ERICH1	0.0002693793366406450
RFC1	CBLN2	0.0002697216429650250
ZC3H13	DOK6	0.00026979688681379900
UFSP2	SERPINB5	0.0002705136573611510
UBE2H	TXNL1	0.0002707556114635280
WLS	SMAD4	0.00027079626585172100
PC	TCF4	0.00027099014784494000
ACOX1	CXXC1	0.00027100826524045000
POM121C	SMAD2	0.00027131059490224500
ZC3H13	CCDC68	0.0002713396851232320
ADAR	KATNAL2	0.00027135290182442500
MYBL2	ME2	0.0002718004862006900
YAP1	RTTN	0.0002720244294197280
SNRPB2	SYT4	0.000272300382149289
CXXC1	PARD6G	0.0002735058260790000
PC	PTPRD	0.0002736163293524930
LIN54	HDHD2	0.00027418113563755600
DOCK5	RNF165	0.00027428526447343100
UBE2H	ANGPT2	0.0002744979243347620
RFC1	ADNP2	0.00027569291008452800
HSPA13	TCF4	0.00027586150063435200
SNRPB2	PHLPP1	0.0002765378817585060
ZNF236	MYO5B	0.0002767490031387110
RAB6A	SOCS6	0.00027683729092083500
MRPL50	FSIP2	0.0002772713075636190
JUNB	BCL2	0.00027747825658729600
NPAS4	SMAD4	0.0002779911204625720
VPS4B	RNF165	0.00027864071890754000
GMNN	NETO1	0.00027867067829320100
EGFR	RNF152	0.00027876047910118700
FOSL1	RNF152	0.00027876047910118700
ACOX1	KATNAL2	0.00027911314218849900
TNS3	CDKN2B	0.0002792393247603930
TRNAU1AP	ROBO2	0.0002796386627481960
ACOX1	SKOR2	0.0002798425956211250
C18orf21	PMAIP1	0.0002798876032985990
ILK	PARD6G	0.0002801214236586370
CAND1	ME2	0.000281021215262742
RAB6A	CCDC68	0.00028143181627604400
NCKAP1	RBFA	0.0002815356262143240
NCKAP1	NETO1	0.00028160433428010100
UBE2H	ZADH2	0.00028188019334814000
FOSL1	ZBTB7C	0.0002819144179751940
TP63	ZNF532	0.00028197340334549400
UBE2H	RNF165	0.00028206373579045400
UBE2H	CNDP1	0.00028288615506541700
TP63	SERPINB2	0.00028300594956482400
HSPA13	ATP8B1	0.0002831358193035060
GMNN	LIPG	0.0002840622288382610
KRAS	TNFRSF11A	0.0002843312961866230
EGFR	CCDC68	0.00028467568666498700
VPS4B	LOXHD1	0.00028477837508252000
STX4	CDH19	0.0002863076591224300
TP63	GALR1	0.00028683181926481100
FOSL1	SERPINB12	0.00028763831235467700
RFC1	RAX	0.0002891512050219460
SDHA	EP300	0.00028925310162993
ITGA3	SMAD4	0.00028955987074531200
PC	MBD1	0.0002896817414480100
SCYL1	DYM	0.00029070915740875500
ZNF236	SYT4	0.00029094323957981600
TP63	TMX3	0.0002910293343733060
CAND1	MAPK4	0.0002922211112902480
SREBF1	CDKN2A	0.0002922657108797570
ITGB1	MBD2	0.0002924764992933320
MYBL2	POLI	0.0002926607407127830
BTBD7	KIAA1109	0.0002927211550562310
DOCK5	SKOR2	0.0002939258646015860
GCGR	FAT1	0.00029409026527511200
GMNN	ZNF532	0.00029550402231164700
DOCK5	BOD1L2	0.0002958180949005910
SCYL1	FECH	0.0002960113746580440
PSD4	TENM3	0.00029609004481508400
MYBL2	LRP1B	0.0002969378363971160
ITGB1	LOXHD1	0.0002975743659595990
TUBB4B	TNFRSF11A	0.0002979598519127440
MBTPS1	MTAP	0.000298537819174355
CTPS1	NEB	0.00029862045591340700
DOCK5	ZBTB7C	0.00029864955791693200
RFC1	PARD6G	0.000299545682376109
CTNNB1	SMAD4	0.00029961456617338800
CXXC1	SMAD4	0.00029962794608041000
C18orf21	CDH19	0.0002999728091866910
WRN	TENM3	0.0003001303866520310
TUBB4B	TSHZ1	0.0003011959139752310
DOCK5	TXNL1	0.000301635651904209
HSPA13	SYT4	0.0003016923415940590
COX6C	FSIP2	0.0003025925990119210
ARHGEF7	BOD1L2	0.00030283917788052600
SCYL1	ST8SIA3	0.00030310445153660000
SNRPB2	SMAD4	0.0003033506191868820
SRPK1	EP300	0.0003041293154964260
SNRPB2	CCDC68	0.0003042962591586820
ARHGEF7	STARD6	0.00030430680784908
WRN	OBSCN	0.00030591267453073200
JUNB	PIGN	0.00030638196224724400
DOCK5	FBXO15	0.0003066662863149820
TP63	PIGN	0.00030668510714415300
UBE2H	TNKS	0.000306745713891843
DOCK5	C18orf54	0.00030681320070229900
JUNB	SERPINB12	0.00030693827424076400
STX4	ST8SIA3	0.00030713260294074900
RAB6A	MBD2	0.0003074597630302230
CHKA	C8orf58	0.00030762592442892900
CXXC1	C18orf32	0.00030878225180153400
STX4	CPLX4	0.00030993302114150700
JUNB	FAT1	0.0003106507730421190
RAB6A	PIGN	0.0003109794537987110
MPRIP	ST8SIA5	0.0003112911219585530
ARHGEF7	DCC	0.0003116519367921490
VPS4B	MAPK4	0.0003119844368133670
TUBB4B	C18orf54	0.00031209755011873000
UFSP2	SERPINB8	0.0003147476945353820
TP63	CCDC102B	0.0003153083620949800
SNRPB2	SERPINB12	0.0003156736643830180
RFC1	NFATC1	0.0003159810177957350
DOCK5	KATNAL2	0.0003162261493921670
CNOT7	CNTNAP3B	0.000316295812086124
SNRPB2	ZADH2	0.00031639553558909100
SNRPB2	CCBE1	0.00031679257933439100
MPRIP	PIAS2	0.0003174218122293860
CYFIP1	LIPG	0.00031818865878174600
JUNB	KDSR	0.0003196806869266350
CMIP	IFNE	0.00032019444471462900
UBE2H	LONRF1	0.0003208459502563080
ZNF559	DLGAP2	0.0003209505827678770
TP63	POLI	0.00032218765734129100
EGFR	CNDP1	0.00032443848747913700
TP63	SERPINB8	0.00032534609035362800
MPRIP	ELAC1	0.00032537744518626200
WRN	ZBTB7C	0.0003255437235959530
ACOX1	C18orf32	0.000326639776540596
SMARCA2	IFNE	0.0003275251108898050
SATB2	APC	0.00032839612245894900
UFSP2	CCDC102B	0.0003284105239642750
KRAS	CNDP1	0.0003285688546580530
GMNN	ZBTB7C	0.00032866481231755500
ZCCHC7	ANGPT2	0.00032915945655326400
UBE2H	DYM	0.00032977617194238600
TUBB4B	HSBP1L1	0.0003297817392091570
PXN	TDRP	0.00032998605760706200
KMT2C	KMT2D	0.0003302033876073730
TP63	CDH19	0.000330354429195242
ZNF236	CDH7	0.0003308803736188530
CLCC1	ERICH1	0.00033128805721350300
LMNA	IZUMO3	0.0003314660929467310
C18orf21	MALT1	0.00033203858347911900
DOCK5	TIMM21	0.00033221925867733300
ARHGEF7	PARD6G	0.0003324325601014250
INPP4A	PTEN	0.0003329946017841860
IPPK	KMT2D	0.0003343689373183490
FOSL1	NFATC1	0.0003343721941478290
CXXC1	SOCS6	0.0003349094328923800
KIF2C	MTAP	0.00033491660100805200
SMARCA2	KLHL9	0.00033493580114413900
TM9SF3	KLHL9	0.00033493580114418900
TP63	SERPINB7	0.000335043305899076
FOSL1	RBFA	0.00033540468789130700
POM121C	HDHD2	0.0003362307093500120
EPG5	ME2	0.00033661908528772000
ASH2L	ZNF596	0.0003369547404240300
EGFR	TIMM21	0.00033787659251206800
UBE2Z	RP1L1	0.00033853016001980900
KRT18	TNKS	0.00033875016895130300
DOCK5	DYNAP	0.00033886446967429700
DOCK5	RAX	0.00033933381498473000
MYBL2	ATP8B1	0.00034032842923776200
CAND1	ELAC1	0.00034074042883845000
CYFIP1	C18orf32	0.0003413093240572910
KRAS	ZNF236	0.000341624991709895
UAP1	FBXO25	0.00034165041253437700
DOCK5	CCBE1	0.0003426336838142860
KLF5	TSHZ1	0.0003426544757315480
UBE2H	MBD2	0.00034305249643246400
ARHGEF7	HSBP1L1	0.00034315675767227100
SCNM1	CNTNAP3B	0.0003434493982600880
GMNN	TNFRSF11A	0.00034358615972740100
CACYBP	KIAA1109	0.0003436728501283210
GLE1	CCDC178	0.0003441591052674390
ZC3H13	SMAD4	0.00034486754392014900
KLF5	PARD6G	0.00034517183362429700
TCF7L2	LONRF1	0.00034542004150011700
SRRD	RHD	0.00034613634435716700
VTA1	MYO5B	0.00034631806300980500
MPRIP	EPG5	0.0003466497437893760
ARHGEF7	KCNG2	0.0003468379510735620
ITGB1	STARD6	0.00034703965154550000
C18orf21	SERPINB2	0.0003472431245610890
EGFR	SERPINB5	0.00034750132096860800
NCKAP1	CNDP1	0.00034769076782616100
TUBB4B	CXXC1	0.0003479852222806820
TP63	FBXO15	0.0003499305688895580
NDUFA5	TNRC6B	0.00035055334383605100
FOSL1	TNFRSF11A	0.0003507151722556280
KLF5	KCNG2	0.00035078951515305000
SNRPB2	MBD2	0.00035085911543615100
DOCK5	CNDP1	0.0003509615181720240
EGFR	TCF4	0.00035126754375729900
CYFIP1	C18orf63	0.00035144116174130400
UFSP2	SERPINB7	0.0003520234895059370
RFC1	CCDC102B	0.00035212429009870100
UAP1	TDRP	0.00035420681512792700
ASH2L	ARHGEF10	0.00035468723869202800
SCYL1	ALPK2	0.0003547202139543020
POLR3D	LONRF1	0.0003550350257248960
KRAS	ZADH2	0.0003552506212011020
MRPL33	ARID1A	0.0003567518978972950
POLR3D	MYOM2	0.00035776150609641100
EXOC5	DST	0.00035815608420989200
SDHB	ARID1A	0.0003585250548876660
GMNN	SMIM21	0.0003585318742918520
EPG5	ELAC1	0.00035921547466673200
ACOX1	PIAS2	0.00035994661345503000
CLCC1	DLGAP2	0.00036037752141086200
UBE2H	TMX3	0.0003623381623798670
GRHL2	CSMD1	0.0003625069561210550
EGFR	LIPG	0.00036306564864870600
ADAR	NETO1	0.0003631692122196930
RFC1	SERPINB5	0.0003638651512182230
TP63	MRO	0.0003644074086579620
ACOX1	CTIF	0.00036494943309901900
FOSL1	DCC	0.0003651336735899730
OCM2	PTPRD	0.00036540893539564100
EGFR	PARD6G	0.00036571008634265700
EGFR	RAB27B	0.00036573523603808400
NOTO	SEMA6D	0.00036624943361826600
C18orf21	SERPINB10	0.00036717265397086500
HSPA13	ALPK2	0.00036746727599368100
DOCK5	GRP	0.0003676300620557620
SCYL1	ADNP2	0.0003682188890860450
GMNN	SETBP1	0.00036870862604367300
CWC25	DOCK5	0.00036956417427177600
METTL7A	TENM3	0.00036974241423292900
UBE2H	MBP	0.00037050551725862900
ZC3H13	TXNL1	0.00037058638718726900
INPP4A	FSIP2	0.00037084307381529500
SCYL1	CNDP2	0.00037349794973601800
SMG7	ANGPT2	0.0003739009112877840
TP63	C18orf54	0.00037484890409022900
DOCK5	RAB27B	0.00037580506237080200
UBE2H	DCC	0.0003767093897163940
C18orf21	SMAD4	0.0003774277252746400
TCF7L2	TNKS	0.0003775595018877960
EGFR	CCBE1	0.00037755993196804900
BRD2	ARID1A	0.00037809698941023800
ADAR	TDRP	0.00037833742062760400
DOCK5	CNDP2	0.0003788064173043920
ARHGEF7	MBP	0.00037898994382333400
UBA6	PARD6G	0.0003791023404974710
UBE2H	FBXO15	0.0003801328191107760
SCYL1	CDH7	0.0003806288100883320
TUBB4B	PMAIP1	0.00038113064540029000
ARHGEF7	PMAIP1	0.00038150342728617400
TUBB4B	CPLX4	0.0003816714679430900
FOSL1	TSHZ1	0.0003822673611361610
C18orf21	TXNL1	0.00038265202631130700
RAB6A	BOD1L2	0.0003838422691756320
TRMT10C	KMT2C	0.00038404241302311600
UBA6	ANGPT2	0.00038418312835989900
TP63	SERPINB4	0.0003842345222242690
AK1	TNFRSF11A	0.0003846870740980610
JUNB	PHLPP1	0.0003848256205269200
VTA1	BOD1L2	0.0003851852330453160
CCDC51	ELAC1	0.000385280714946136
DOCK5	MALT1	0.00038531129190631800
VTA1	MALT1	0.00038531129190632300
TP63	NFATC1	0.00038560753904922700
KLF5	HSBP1L1	0.00038705738914967800
VTA1	TXNL1	0.00038705887877533800
KRAS	TIMM21	0.00038799831301715600
ACOX1	ACAA2	0.00038806186029226000
AK1	DOK6	0.0003885347883720530
ZNF236	POLI	0.0003896885953771420
UFSP2	VPS4B	0.00038973914012816300
SUGP2	AKAP9	0.0003900357826914750
VTA1	C18orf54	0.0003901853900809040
LIN54	ST8SIA5	0.00039173342640938300
PPP2R2A	CDKN2A	0.0003921739374809760
C18orf21	TMX3	0.00039252352101470700
TLN1	SMAD4	0.0003926734853743680
NCKAP1	TIMM21	0.0003930274848488100
TP63	SOCS6	0.0003933370468831480
UBA6	GRP	0.00039404079658235400
JUNB	RAX	0.000394626398093673
SDHB	NEB	0.00039468495893057100
TM9SF3	IFNA4	0.00039473937515850900
CDK5RAP3	POLI	0.0003947785883439010
HSPA13	DYM	0.00039645870761250800
MPRIP	RNF165	0.0003970082372103710
GMNN	RNF152	0.00039707193257170800
EGFR	SERPINB2	0.0003975042712749950
WRN	LRP1B	0.0003978980456657080
ATP1B3	KMT2D	0.00039817038026657800
VPS4B	C18orf32	0.000398521280090219
ZC3H13	SERPINB3	0.0003985731348304220
DOCK5	PIAS2	0.0003986234032995630
FOSL1	PIAS2	0.0003986234032995640
LEMD2	EQTN	0.0003986569126501530
DRG1	NF1	0.00039874580199131300
UBE2H	RAX	0.00039889832050310100
PC	MALT1	0.00039994068627240800
LIN54	TXNL1	0.00040076817947750600
VPS4B	MRO	0.0004016496157613740
JUNB	SERPINB3	0.0004025271774566880
PIK3CA	DLGAP2	0.00040326073207104400
STX4	DYM	0.0004034177491783510
DOCK5	SMAD2	0.000404364770418024
ZCCHC7	DLGAP2	0.00040443501011219800
JUNB	SERPINB5	0.00040472854805294700
HSPA13	SMAD2	0.00040583580820184200
PEX13	HDHD2	0.00040665454052051300
GMNN	SERPINB10	0.00040686679351422000
C18orf21	RNF152	0.0004078351114839350
ARHGEF7	DYM	0.0004082969018812970
MPRIP	SKOR2	0.00040873448148933900
TUBB4B	SERPINB8	0.00040883384043243400
FLCN	KMT2D	0.00040955096460029000
VTA1	CCDC68	0.0004098862800308540
PC	ALPK2	0.000410322843392199
RFC1	CNDP1	0.00041285734783053600
UBE2H	CBLN2	0.0004142011031987180
EGFR	KCNG2	0.0004149442482484560
FOSL1	SYT4	0.0004151271138655870
LIN54	C18orf54	0.0004160819309576990
EGFR	ZADH2	0.0004161350393128870
UBE2H	SOCS6	0.00041620389372042600
VTA1	TNFRSF11A	0.00041621863539376800
ARHGEF7	SMAD2	0.0004165669355333920
TUBB4B	LMAN1	0.0004166926659700880
KLF5	FBXO15	0.00041719594348962000
MAP3K2	APC	0.00041810565544041100
VTA1	DYNAP	0.0004185786923870480
RFC1	ZNF236	0.0004188410150363140
GPX8	KLKB1	0.00041905468457799500
KLF5	GALR1	0.00041926399105801800
ZC3H13	DCC	0.0004200773823031480
MYBL2	USH2A	0.00042038925938483900
KRAS	CNDP2	0.0004210221293129370
VTA1	RAX	0.0004210567341542290
GMNN	SERPINB12	0.0004217920929633450
MYBL2	DYNAP	0.0004217950109675380
EGFR	C18orf32	0.0004221245745886380
LEMD2	PSIP1	0.00042232621119966900
ZC3H13	MBD1	0.00042321402434237400
DOCK5	BCL2	0.0004235344387910880
PC	C18orf54	0.0004244488794542730
AK1	FBXO15	0.00042481649351109600
VTA1	FBXO15	0.0004248387990710660
UBA6	ZNF532	0.0004251524903269860
RFC1	TIMM21	0.0004254545911553940
TIAM1	ROBO2	0.0004257359723331600
SCYL1	SMIM21	0.00042618133301397800
EGFR	MBP	0.00042623136227041000
DOCK5	TNFRSF11A	0.00042737822932301000
DOCK5	TSHZ1	0.0004281600008299760
ILK	C18orf54	0.00042858498231410100
AK1	SOCS6	0.0004303316087067540
BRAT1	ZNF596	0.0004303392323331730
UBA6	MALT1	0.0004307203802405250
MPRIP	CXXC1	0.0004308457932251760
EGFR	HSBP1L1	0.0004312442136797740
STX4	APC	0.0004314028486539150
ZCCHC7	MCPH1	0.00043159479036228500
TUBB4B	MYO5B	0.00043166626180832600
KRAS	PIGN	0.0004322698425418590
ZC3H13	CD226	0.0004322714784508250
HSPA13	CTIF	0.000432887962412101
XPR1	ANGPT2	0.000432966360104336
CR1L	CRTC1	0.00043343501613937
CYFIP1	ZADH2	0.00043390423159594400
PRRC1	ATM	0.00043557667122106800
GON4L	MAPK4	0.0004358290259453960
HSPA13	SETBP1	0.0004358863822398610
AK1	RNF152	0.00043705859729943000
MYBL2	CCDC68	0.00043853573330173800
TUBB4B	CDH7	0.0004407861661975150
PARS2	KMT2D	0.00044127893304131300
FOXA2	FREM1	0.00044129206442038800
RAB6A	STARD6	0.0004413547104753550
SNRPB2	SERPINB10	0.00044167933394078700
CXXC1	CNDP1	0.00044288701174318600
AK1	TIMM21	0.0004429755327149910
DOCK5	MBD1	0.00044320463208816400
XPR1	ZNF596	0.0004433480276316080
CXXC1	SMIM21	0.0004438938449873730
ZCCHC7	ELAC1	0.0004445909276962370
CLCC1	C8orf58	0.00044473092282998300
NCSTN	APC	0.0004450914676319450
CLCC1	MCPH1	0.0004458681016655670
RAB6A	POLI	0.0004464124264034850
LIPT2	ARID1A	0.00044641309593020200
RFC1	BCL2	0.00044715564445399700
SNRPB2	FECH	0.0004471556444541090
VTA1	GRP	0.00044779805008620500
TFB2M	RYR2	0.00044780887769195200
VTA1	TSHZ1	0.00044870304380520500
FOSL1	DMRTA1	0.00044968410992977200
ADAR	RNF165	0.00045012003412526500
MARK2	LONRF1	0.00045029780105843700
MYBL2	MBD2	0.00045133140359313000
ERBB3	CD226	0.00045139970045835900
TP63	TIMM21	0.0004523250209806020
AK1	CNDP2	0.00045255867843972900
ARHGEF7	ZADH2	0.00045264072279513600
TP63	CNDP1	0.000452968243222908
ZCCHC7	ERICH1	0.0004538174676126600
SNRPB2	RAX	0.0004543351674574920
VTA1	RAB27B	0.00045470473777933600
CYFIP1	ACAA2	0.00045481264587544500
SMARCA2	IFNA2	0.0004549400704552210
TM9SF3	IFNA2	0.0004549400704552400
RAB6A	SALL3	0.00045536674083096400
GMNN	C18orf54	0.0004557926102777860
PHC1	KMT2A	0.00045604014573904400
CDK5RAP3	CXXC1	0.00045664846551823200
PC	CTIF	0.00045688680344080700
DOCK5	PMAIP1	0.0004572764878718110
ARHGEF7	MYO5B	0.00045738488261384100
VTA1	CCBE1	0.0004578299305917200
PUM1	C8orf58	0.00045788625821748400
BCAR1	CDKN2B	0.0004581792730312060
RFC1	MALT1	0.00045974988182222500
ARHGEF7	RBFA	0.0004598126162799600
UFC1	ME2	0.00046031093890524400
AK1	CNDP1	0.0004605067779408140
DOCK5	CPLX4	0.0004605296590406900
TUBB4B	SERPINB7	0.0004606761649725250
C18orf21	SERPINB8	0.0004616401191925020
CKS2	KMT2D	0.0004618195359184690
SNRPB2	SERPINB2	0.0004635955688253960
POM121C	MAPK4	0.0004637571435745080
MRPS7	EP300	0.00046456520895619100
FANCM	ATM	0.0004645765646497690
XPR1	LONRF1	0.00046494687904750700
UFSP2	ALPK2	0.00046522248435241
TUBB4B	SERPINB12	0.00046637188029487800
ADAR	ELAC1	0.00046640284213277100
TP63	CNDP2	0.00046700111947298700
EBF1	KMT2D	0.0004685158562839750
PC	ACAA2	0.0004688845265550330
ACOX1	LIPG	0.0004689829356162320
CXXC1	ZNF236	0.00046919631297022400
FERMT1	SMAD4	0.00046955395969457900
TUBB4B	NETO1	0.00046981768078013300
HNF1A	CNDP1	0.0004698706430324740
DERL2	PSG9	0.00047010155817403400
RAB6A	ZNF532	0.0004702268919514490
CWC25	CSMD3	0.00047209865514252500
PCED1B	MACF1	0.0004732259548168080
NUP35	CDKN2B	0.0004733132009387430
TUBB4B	RBFA	0.0004734970886637310
RAB6A	TCF4	0.0004741943026408510
CTNNB1	POLI	0.0004746845218592470
KLF5	LMAN1	0.00047484225355384500
AK1	SERPINB3	0.0004754651623599480
SCYL1	CTIF	0.0004756340879677460
DOCK5	FECH	0.0004759491511176300
DOCK5	ST8SIA3	0.00047650249157562500
ACOX1	ELAC1	0.0004770691719905990
FLII	IFNA2	0.0004774007363971350
ERBB3	HSBP1L1	0.00047765352547991700
MRPL51	FSIP2	0.0004785439811154280
JUNB	MAPK4	0.0004790289105477330
ARHGEF7	RNF165	0.0004805368856501650
FOSL1	ZNF532	0.0004809057882664880
CXXC1	TIMM21	0.000480991352396317
GRHL2	DLGAP2	0.0004811177467625260
KPNA4	RB1	0.00048169608872561200
AK1	CBLN2	0.00048219601312064700
TUBB4B	SMIM21	0.0004824885852008480
GMNN	ZADH2	0.0004827826268005370
ARHGEF7	RNF152	0.0004835763797779960
CXXC1	SALL3	0.00048424760737808700
ARHGEF7	KDSR	0.0004845834626816920
UBE2H	TCF4	0.0004848062470560500
DOCK5	TCF4	0.00048529486716437300
JUNB	CCBE1	0.00048751717827695200
MRPL46	FSIP2	0.0004880283677447170
PC	CCDC68	0.0004881026761315070
C18orf21	LMAN1	0.00048814688250719900
EGFR	BOD1L2	0.0004894784877328940
GPX8	SNX25	0.0004903988579581160
JUND	ATM	0.0004909135765259440
CKS2	DOCK5	0.0004910111630246880
TUBB4B	RNF152	0.0004914295162981290
ZC3H13	NETO1	0.0004921580185778600
UBE2H	ELAC1	0.0004925434994955570
STX4	TXNL1	0.00049333484871751
SCYL1	PIGN	0.0004940367586242390
CLCC1	ARHGEF10	0.0004945886309758260
AK1	SERPINB10	0.0004962081161221910
FOSL1	PHLPP1	0.0004964845793181230
SMG7	RP1L1	0.0004977374317686090
ITGB1	POLI	0.0004982528960018800
STX4	MYO5B	0.0004986288890921140
PXN	ANGPT2	0.0004990802554499450
RAD18	DOCK5	0.0004994086577439480
FOSL1	FECH	0.0004998490024054400
GART	NEB	0.0005000029963834700
FOSL1	CPLX4	0.0005011550225413490
UBA6	ZADH2	0.0005017251171445800
MUC20	MYOM2	0.0005019487218898700
STARD3	PSG9	0.000502396494530906
DOCK5	SMIM21	0.0005042817942506990
KRAS	ZCCHC2	0.0005044087202653150
GAR1	KANK1	0.000504907242862941
LIN54	MRO	0.0005050611947427840
FOSL1	PMAIP1	0.0005051923451030220
EGFR	LMAN1	0.0005058143087079250
GON4L	DYM	0.0005061049506460540
JUN	DMRTA1	0.0005063700509811150
KLF5	ADNP2	0.0005081691109538070
ZCCHC7	SMAD4	0.000508493168287092
IDH3A	EP300	0.0005097626464506950
UMPS	SYNE1	0.0005099062055956590
NFKBIE	RB1	0.0005100020683573240
NAMPT	FSIP2	0.0005109201890172910
ARHGEF7	TIMM21	0.0005109600962481490
ARHGEF7	SERPINB12	0.0005116374217833020
COX11	KMT2D	0.0005116647447176400
POM121C	C18orf54	0.0005129692814988940
DOCK5	SERPINB12	0.0005138199453964040
ZNF236	HDHD2	0.0005138831357410840
PC	CNTLN	0.0005143058125145230
DNAJA1	DOCK8	0.0005148571156541790
DOCK5	KDSR	0.000515371647161938
VTA1	SOCS6	0.0005158921929312380
AK1	TSHZ1	0.000516833245236598
ASH2L	MYOM2	0.0005195090843926180
DLST	EP300	0.0005202687614539110
UBE2Z	TNKS	0.0005204856385083040
PC	SYT4	0.0005211141707290680
KIF20A	RB1	0.0005220178357767190
AK1	BCL2	0.0005223298256290780
TRMT10C	FSIP2	0.0005223352077568670
VTA1	SERPINB5	0.0005225864384980050
EXOC1	RP1L1	0.0005235956077828950
SREBF1	CDKN2B	0.0005246313906222300
ITGB1	RTTN	0.0005248109336750790
UBIAD1	CDKN2B	0.0005249287045486670
ERBB3	KCNG2	0.0005254952207391420
PXN	TMX3	0.0005260342964952710
CCND3	MTAP	0.0005261904683151820
DOCK5	MBD2	0.0005262377620774010
STX4	SKOR2	0.0005271428426012200
VTA1	CPLX4	0.0005294116294055680
DOCK5	RNF152	0.0005294372728754650
CYFIP1	GRP	0.0005304009731395870
AK1	MBD1	0.0005304710826489420
DHODH	KMT2D	0.0005328986325325630
DOCK5	CCDC68	0.0005337362223972090
FOSL1	ALPK2	0.0005337815087081620
FOSL1	MBD1	0.0005340500096906450
CCDC144A	IZUMO3	0.0005343912477679760
UBE2H	FECH	0.0005345103424398020
NDUFB7	DOCK5	0.0005347864048000180
GMNN	MBD1	0.0005348192016905190
TP63	CBLN2	0.0005351932713607410
DNAJA1	DENND4C	0.0005354027841068240
VTA1	TIMM21	0.0005355243160797700
LRPPRC	FSIP2	0.0005357248085096370
BTBD8	KDSR	0.0005359341922179320
UBE2H	SYT4	0.0005365791299546480
VTA1	TCF4	0.0005370883215794610
VTA1	ST8SIA3	0.0005372367703864100
VTA1	BCL2	0.0005387067126809480
VTA1	FECH	0.0005387067126809480
CAND1	SMAD4	0.0005387939047861380
PTGES2	PSG4	0.0005406023481884350
STARD3	PSG4	0.000540773090612589
ZC3H13	CXXC1	0.0005412744254074730
FOXA2	PSIP1	0.0005413527422931120
JUNB	SERPINB7	0.0005413552898377080
MPRIP	KATNAL2	0.0005418476156784140
AK1	SMIM21	0.0005422279013903640
TM9SF3	IFNA10	0.0005426371374310330
VTA1	CNDP2	0.0005432281609985170
DDX39B	ANGPT2	0.0005437243474591130
CDK5RAP3	ELAC1	0.000544267638518839
AK1	SERPINB12	0.0005444906393989740
POM121C	SYT4	0.0005452864303300170
FOXA1	ANGPT2	0.0005457856329099440
SLC29A4	LIPG	0.0005458603238830100
MPRIP	LIPG	0.0005461379355418860
PFAS	TTN	0.0005468468907906880
CLCC1	ZNF596	0.0005470475845417760
AK1	KDSR	0.0005479628247311920
FOSL1	C18orf63	0.0005484120888313590
EGFR	CTIF	0.0005503930176033420
KLF17	RBFA	0.0005506129756573870
PIGH	APC	0.0005508095368262580
ARHGEF7	CDH20	0.000550976634962249
ARHGEF7	CDH7	0.0005515447083952120
XPR1	FBXO25	0.0005529591959256310
TP63	DOK6	0.0005532640080198240
PC	LMAN1	0.000553276091104257
ZC3H13	RTTN	0.0005533320445844210
CYFIP1	CNDP1	0.0005546239178578100
VTA1	CNDP1	0.0005546239178646380
FOXA2	KANK1	0.0005548937663510170
PXN	HDHD2	0.0005550788831210600
PC	DOCK8	0.0005552168860753700
ARHGEF7	ADNP2	0.0005552648764259630
LIN54	ST8SIA3	0.0005559276849284750
DHODH	EP300	0.0005565899155017150
FOSL1	LOXHD1	0.0005575430224667350
STX4	STARD6	0.0005583914754229020
CYFIP1	CNDP2	0.0005593501553787820
HNF1A	TIMM21	0.0005594861177392830
DOCK5	ZCCHC2	0.0005600480165397980
VTA1	GALR1	0.0005609282619000340
EGFR	PMAIP1	0.000561135470848734
ASXL1	TENM3	0.0005611759810150850
EGFR	TXNL1	0.0005641002418760360
UBA6	KCNG2	0.0005642236196590490
MEAF6	TNKS	0.0005648204071193970
VTA1	KDSR	0.0005649640034119760
CLCC1	CSMD1	0.0005654969884865710
AP2B1	MPDZ	0.0005655851909301670
VTA1	SERPINB12	0.000565926003736572
LENG8	HDHD2	0.0005664043637543550
ZCCHC7	SYT4	0.0005669524788092150
ZNF317	CCDC178	0.0005672920878408360
EGFR	ACAA2	0.0005676164959360260
UBA6	ADNP2	0.0005692641978507540
MRPL3	NEB	0.0005702044169510770
RFC1	TMX3	0.0005706838424801800
CXXC1	CD226	0.0005710488173682570
ALAS1	KMT2D	0.0005711307718259470
DOCK5	C18orf63	0.0005712942188717870
UBE2H	SALL3	0.0005713783754984260
GMNN	SERPINB3	0.0005717065227177970
FOSL1	BCL2	0.0005728941886601020
GRHL2	DOCK5	0.0005730676153001040
STX4	SYT4	0.0005731306836202310
FOSL1	TIMM21	0.0005731600709352040
ABL1	TEK	0.0005742295426576000
BCR	TEK	0.0005742295426576000
HNF1A	CNDP2	0.0005764454803125440
CTNNB1	USH2A	0.0005767347290852570
VTA1	MBD2	0.0005768506285670780
AK1	ZCCHC2	0.0005774042136158990
JUNB	NETO1	0.0005791195593333100
DOCK5	SERPINB5	0.0005794127834996530
CMIP	ELAVL2	0.0005798589693806570
DOCK5	STARD6	0.0005799347404135580
VTA1	MAPK4	0.0005806173838862060
ERBB3	RBFA	0.0005816233064987580
EGFR	CPLX4	0.0005816417239863930
FOSL1	SERPINB10	0.0005820339831187290
NDUFA5	ARID1A	0.0005821102481311860
VTA1	RNF152	0.0005825545727318630
CCDC88B	SMAD4	0.0005847343639869890
PC	FHOD3	0.0005848369004619900
GON4L	PIAS2	0.0005870091845505860
WRN	ZNF292	0.0005871441079243910
VTA1	CBLN2	0.0005873012579933470
C18orf21	NEDD4L	0.0005878278146379400
MRPS31	FSIP2	0.0005880693018000850
KLF5	SMIM21	0.0005882598462146650
KIF20A	SMAD4	0.0005901135486910700
PSD4	SNX25	0.0005906315792889830
EGFR	SKOR2	0.0005907751568243650
CCDC144A	SERPINB12	0.0005913449290217360
POM121C	RAB27B	0.0005920215129406250
AK1	SERPINB5	0.0005929443802558320
CYC1	NEB	0.0005935664238924230
AK1	CD226	0.0005941134354540660
[truncated: 32,257 more rows]
